# Supplementary material for: Macroscale intrinsic dynamics are associated with microcircuit function in focal and generalized epilepsies
Source: Commun Biol. 2024 Feb 1;7:145. doi: 10.1038/s42003-024-05819-0 (PMC10834476; doi:10.1038/s42003-024-05819-0)
Supplement: Supplementary file 4 — Supplementary Data 1 [file 42003_2024_5819_MOESM4_ESM.xlsx]

## Sheet: Fig2a
HC	pc1	pc2		TLE	pc1	pc2		GTCS	pc1	pc2
lh.bankssts'	-4.48737	2.22934		lh.bankssts'	-1.74716	2.83031		lh.bankssts'	0.489004	2.09211
lh.caudalanteriorcingulate'	-13.8819	-10.8167		lh.caudalanteriorcingulate'	-18.7436	1.25007		lh.caudalanteriorcingulate'	-23.6834	8.55391
lh.caudalmiddlefrontal'	3.91277	-7.74401		lh.caudalmiddlefrontal'	1.1553	-12.2534		lh.caudalmiddlefrontal'	-3.2353	-5.94493
lh.cuneus'	6.36103	28.3526		lh.cuneus'	23.4414	19.925		lh.cuneus'	27.9553	21.1118
lh.entorhinal'	4.1166	-8.51502		lh.entorhinal'	2.82896	-7.91699		lh.entorhinal'	-2.3972	-13.5682
lh.fusiform'	3.72749	13.2314		lh.fusiform'	6.49573	14.8266		lh.fusiform'	14.38	4.55648
lh.inferiorparietal'	10.0641	-6.04661		lh.inferiorparietal'	3.58233	-14.562		lh.inferiorparietal'	0.876806	-6.85106
lh.inferiortemporal'	-1.57731	-6.90752		lh.inferiortemporal'	-3.74658	-3.04409		lh.inferiortemporal'	-3.49116	-4.68551
lh.isthmuscingulate'	16.6888	-4.11892		lh.isthmuscingulate'	3.20743	-14.6774		lh.isthmuscingulate'	6.85275	-9.64102
lh.lateraloccipital'	6.08304	19.7864		lh.lateraloccipital'	14.4522	16.7263		lh.lateraloccipital'	25.2407	11.1799
lh.lateralorbitofrontal'	7.5593	-10.1303		lh.lateralorbitofrontal'	10.5376	-6.89554		lh.lateralorbitofrontal'	-1.4247	-19.4865
lh.lingual'	7.75456	31.893		lh.lingual'	21.532	27.365		lh.lingual'	27.7374	19.0066
lh.medialorbitofrontal'	20.0074	-15.4271		lh.medialorbitofrontal'	13.1552	-18.6554		lh.medialorbitofrontal'	7.30443	-23.9453
lh.middletemporal'	6.61896	-0.883991		lh.middletemporal'	-2.48367	-14.293		lh.middletemporal'	0.659853	-5.75996
lh.parahippocampal'	4.33784	-0.328537		lh.parahippocampal'	-4.80538	-1.71362		lh.parahippocampal'	-3.47978	-4.62655
lh.paracentral'	-13.2487	4.7509		lh.paracentral'	-3.09843	7.85901		lh.paracentral'	-2.90805	10.3615
lh.parsopercularis'	-8.09679	-8.2445		lh.parsopercularis'	-12.727	-2.61967		lh.parsopercularis'	-13.3189	3.79342
lh.parsorbitalis'	1.70782	-7.82292		lh.parsorbitalis'	-4.85721	-9.99886		lh.parsorbitalis'	-5.46119	-6.92154
lh.parstriangularis'	-2.49156	-7.80207		lh.parstriangularis'	-8.98134	-5.75969		lh.parstriangularis'	-8.37501	1.81125
lh.pericalcarine'	13.4465	28.884		lh.pericalcarine'	19.2156	20.0018		lh.pericalcarine'	25.381	22.7337
lh.postcentral'	-14.7493	10.2556		lh.postcentral'	4.07115	17.1722		lh.postcentral'	3.8219	11.2219
lh.posteriorcingulate'	-7.83347	-7.7167		lh.posteriorcingulate'	-16.1202	-7.94682		lh.posteriorcingulate'	-15.3442	0.785872
lh.precentral'	-16.1907	9.02377		lh.precentral'	1.70635	15.9952		lh.precentral'	-1.46204	12.745
lh.precuneus'	14.1176	-3.26882		lh.precuneus'	10.8088	-12.9165		lh.precuneus'	6.26254	-5.90594
lh.rostralanteriorcingulate'	8.32398	-12.7516		lh.rostralanteriorcingulate'	-3.58501	-11.7625		lh.rostralanteriorcingulate'	-6.94666	-10.2846
lh.rostralmiddlefrontal'	-2.12682	-5.99408		lh.rostralmiddlefrontal'	-3.12663	-6.23943		lh.rostralmiddlefrontal'	-9.34311	-6.31798
lh.superiorfrontal'	5.03308	-7.7889		lh.superiorfrontal'	1.01512	-6.28149		lh.superiorfrontal'	-0.807503	-6.47081
lh.superiorparietal'	0.0594811	7.54607		lh.superiorparietal'	7.97572	11.5226		lh.superiorparietal'	6.95932	4.02735
lh.superiortemporal'	-7.51922	1.82424		lh.superiortemporal'	-10.1875	8.0505		lh.superiortemporal'	0.0571606	1.90827
lh.supramarginal'	-13.7358	-4.00852		lh.supramarginal'	-9.39759	1.77948		lh.supramarginal'	-13.3138	6.67313
lh.frontalpole'	13.5986	-9.30195		lh.frontalpole'	12.467	-14.0644		lh.frontalpole'	6.07149	-19.4543
lh.temporalpole'	6.09087	-7.05334		lh.temporalpole'	3.39899	-7.87996		lh.temporalpole'	-2.81543	-12.8639
lh.transversetemporal'	-15.3072	-1.15307		lh.transversetemporal'	-19.1169	7.91175		lh.transversetemporal'	-10.6334	5.31061
lh.insula'	-24.5036	-6.35079		lh.insula'	-25.726	6.02419		lh.insula'	-21.1441	6.77337
rh.bankssts'	-1.49452	1.76498		rh.bankssts'	-3.95893	1.07297		rh.bankssts'	-7.18891	3.29548
rh.caudalanteriorcingulate'	-14.0518	-10.8479		rh.caudalanteriorcingulate'	-18.857	-0.158282		rh.caudalanteriorcingulate'	-22.9016	7.56374
rh.caudalmiddlefrontal'	2.08864	-6.54282		rh.caudalmiddlefrontal'	-8.3912	-12.1781		rh.caudalmiddlefrontal'	-6.23115	-3.5037
rh.cuneus'	10.7875	30.194		rh.cuneus'	22.1356	21.8896		rh.cuneus'	26.6168	18.5676
rh.entorhinal'	7.53562	-7.98101		rh.entorhinal'	2.83139	-6.82729		rh.entorhinal'	1.64475	-12.6398
rh.fusiform'	3.95832	17.3127		rh.fusiform'	5.49384	17.2373		rh.fusiform'	19.4825	8.241
rh.inferiorparietal'	9.94265	-4.71838		rh.inferiorparietal'	1.90766	-11.979		rh.inferiorparietal'	-1.02745	-5.8214
rh.inferiortemporal'	-5.70484	-6.32776		rh.inferiortemporal'	-3.71596	1.65959		rh.inferiortemporal'	-2.5192	-2.04471
rh.isthmuscingulate'	18.5573	-3.05468		rh.isthmuscingulate'	4.0351	-14.733		rh.isthmuscingulate'	6.70127	-11.3885
rh.lateraloccipital'	8.12654	17.8979		rh.lateraloccipital'	14.0546	14.1365		rh.lateraloccipital'	25.8731	8.51873
rh.lateralorbitofrontal'	2.72379	-12.9915		rh.lateralorbitofrontal'	8.76059	-9.78864		rh.lateralorbitofrontal'	-1.26223	-20.0884
rh.lingual'	9.07289	30.3438		rh.lingual'	20.4267	24.0691		rh.lingual'	29.0519	18.9277
rh.medialorbitofrontal'	18.1701	-16.6224		rh.medialorbitofrontal'	12.5414	-21.4743		rh.medialorbitofrontal'	7.0065	-25.6281
rh.middletemporal'	5.01835	-2.1839		rh.middletemporal'	-4.64316	-11.3795		rh.middletemporal'	-0.313418	-8.67923
rh.parahippocampal'	3.15987	5.23758		rh.parahippocampal'	-1.3015	1.20921		rh.parahippocampal'	4.37106	0.186031
rh.paracentral'	-14.3078	4.84033		rh.paracentral'	-4.73068	7.73589		rh.paracentral'	-3.40507	11.1047
rh.parsopercularis'	-12.2015	-9.86813		rh.parsopercularis'	-12.6326	-0.280041		rh.parsopercularis'	-19.5288	4.92003
rh.parsorbitalis'	-5.01887	-8.699		rh.parsorbitalis'	-4.43922	-8.86327		rh.parsorbitalis'	-10.5644	-6.66684
rh.parstriangularis'	-11.067	-6.25297		rh.parstriangularis'	-10.8306	-5.61672		rh.parstriangularis'	-16.8801	5.34382
rh.pericalcarine'	15.0864	30.7129		rh.pericalcarine'	20.4429	24.0939		rh.pericalcarine'	28.3549	21.7501
rh.postcentral'	-14.9984	9.70593		rh.postcentral'	3.13424	15.7031		rh.postcentral'	0.729708	14.6907
rh.posteriorcingulate'	-5.41716	-7.20069		rh.posteriorcingulate'	-13.8536	-10.1148		rh.posteriorcingulate'	-14.6576	-0.257882
rh.precentral'	-17.2586	8.68691		rh.precentral'	-1.0341	16.4592		rh.precentral'	-3.98319	14.606
rh.precuneus'	15.3034	-1.31803		rh.precuneus'	11.8414	-13.2276		rh.precuneus'	8.31671	-7.68109
rh.rostralanteriorcingulate'	4.19989	-10.4567		rh.rostralanteriorcingulate'	-4.63077	-12.4376		rh.rostralanteriorcingulate'	-9.54719	-8.0004
rh.rostralmiddlefrontal'	-0.598428	-9.94786		rh.rostralmiddlefrontal'	-4.13293	-8.38623		rh.rostralmiddlefrontal'	-8.4568	-7.82475
rh.superiorfrontal'	2.49732	-9.96543		rh.superiorfrontal'	-2.88332	-7.88062		rh.superiorfrontal'	-7.36014	-6.85712
rh.superiorparietal'	-3.10744	7.77578		rh.superiorparietal'	11.2387	11.8198		rh.superiorparietal'	8.53587	4.95636
rh.superiortemporal'	-9.93311	4.65684		rh.superiortemporal'	-10.1457	8.98248		rh.superiortemporal'	-1.59855	3.23814
rh.supramarginal'	-14.3219	-6.78427		rh.supramarginal'	-10.7838	0.467413		rh.supramarginal'	-12.7693	8.77282
rh.frontalpole'	15.4125	-11.2083		rh.frontalpole'	10.8689	-18.0906		rh.frontalpole'	9.24346	-22.8847
rh.temporalpole'	1.71914	-9.7539		rh.temporalpole'	-1.02705	-7.86872		rh.temporalpole'	-1.13746	-14.6752
rh.transversetemporal'	-13.7543	0.124161		rh.transversetemporal'	-19.1427	8.06318		rh.transversetemporal'	-13.6061	9.9307
rh.insula'	-23.9847	-4.1295		rh.insula'	-21.1751	6.92567		rh.insula'	-21.4545	8.10994

## Sheet: Fig2c
DK68 parcel/subjects_HC	component 1	component 2	component 3	component 4	component 5	component 6	component 7	component 8	component 9	component 10		DK68 parcel/subjects_GTCS	component 1	component 2	component 3	component 4	component 5	component 6	component 7	component 8	component 9	component 10		DK68 parcel/subjects_TLE	component 1	component 2	component 3	component 4	component 5	component 6	component 7	component 8	component 9	component 10
	0.142317	0.0724131	0.0636801	0.0502415	0.0339574	0.0329691	0.0268552	0.0248339	0.0237175	0.0219964			0.177022	0.0827145	0.050494	0.0437118	0.0342793	0.0302459	0.0285396	0.0240027	0.0220293	0.0208529			0.148514	0.0693831	0.0573541	0.0398424	0.0319294	0.0306452	0.0283959	0.0263893	0.023292	0.0221696
	0.146035	0.0843529	0.053082	0.0485191	0.0352538	0.0327569	0.0300309	0.0266655	0.0249877	0.0222806			0.129462	0.0880689	0.075082	0.0476812	0.0380615	0.0316384	0.0286017	0.0256487	0.0237746	0.0219665			0.164187	0.0762152	0.0513525	0.0489102	0.0398985	0.0339251	0.0298716	0.0274737	0.0237854	0.0222519
	0.159806	0.100352	0.0660215	0.0431459	0.0361483	0.0317405	0.0299305	0.0233628	0.0216998	0.0205188			0.119239	0.0884824	0.0697645	0.050384	0.0432225	0.0329454	0.0276836	0.0263408	0.0235965	0.0221894			0.134022	0.0989112	0.0682844	0.0388617	0.0358288	0.0278558	0.0250671	0.0231887	0.022395	0.0204992
	0.155462	0.074869	0.0545637	0.0377941	0.0322959	0.0293164	0.0275352	0.0257694	0.024471	0.0209701			0.132783	0.0747505	0.0674939	0.0507131	0.0450042	0.037635	0.0287206	0.0273381	0.0264828	0.0235384			0.133112	0.0929034	0.0592722	0.0424699	0.0401664	0.0319094	0.0312401	0.0241753	0.0210056	0.0207083
	0.123513	0.0908115	0.0651004	0.0442477	0.035492	0.0329354	0.0291114	0.025031	0.023636	0.0216692			0.175971	0.0966867	0.0632146	0.0452385	0.0319158	0.0292135	0.0245011	0.0221975	0.0211282	0.0189294			0.184976	0.0904698	0.063205	0.0454506	0.0351997	0.0291162	0.0268652	0.0238798	0.0209991	0.019912
	0.123328	0.0864015	0.0536223	0.042607	0.0408735	0.0310321	0.0289569	0.0244688	0.0234111	0.0230062			0.147926	0.0663287	0.0563968	0.0427917	0.0374492	0.0340636	0.0324933	0.0280884	0.0236352	0.0229344			0.175593	0.0988164	0.0567501	0.0420689	0.0396484	0.0353858	0.0277841	0.0244883	0.0229496	0.0209633
	0.117364	0.0788844	0.0583439	0.0494688	0.0354215	0.0316541	0.02994	0.0255766	0.0244449	0.0237712			0.144122	0.0907593	0.0727451	0.0427712	0.0377636	0.0341626	0.028702	0.0267602	0.023505	0.0228863			0.119038	0.0970431	0.0766066	0.0505296	0.0456484	0.0377606	0.0277664	0.0270461	0.0251866	0.0207376
	0.170427	0.0671623	0.0494114	0.0375972	0.0319962	0.0307066	0.0279985	0.0258301	0.0237303	0.0214294			0.146316	0.118386	0.0689382	0.046081	0.0338736	0.0303846	0.0283787	0.0255815	0.0239778	0.0209921			0.130317	0.0851537	0.0620238	0.0491697	0.0486717	0.0397542	0.0291168	0.0262368	0.0215034	0.0206509
	0.150507	0.0766899	0.0575816	0.0430137	0.037476	0.0290778	0.0285355	0.0265055	0.0232584	0.021521			0.152866	0.0796741	0.0521299	0.0472326	0.0394496	0.0309594	0.028769	0.0261755	0.0243437	0.0199606			0.107788	0.103133	0.0721503	0.0543719	0.0528397	0.0332437	0.0299702	0.0257894	0.0243959	0.0227907
	0.126714	0.107782	0.0622043	0.0472304	0.0405127	0.0343374	0.0291462	0.0270943	0.0251475	0.0213475			0.126161	0.0717814	0.0623106	0.0551459	0.0436514	0.0373489	0.0325835	0.0288933	0.0250357	0.0231651			0.178127	0.0761948	0.0567715	0.0457453	0.0328421	0.0325946	0.0293407	0.0266243	0.0231918	0.0226515
	0.154527	0.0878151	0.0499452	0.0425713	0.0373666	0.033141	0.0305497	0.02478	0.0239669	0.0233198			0.113596	0.0929818	0.0767764	0.054544	0.0462706	0.0325514	0.0267157	0.0255887	0.021563	0.0198903			0.152154	0.0728149	0.0570532	0.0412667	0.0372759	0.0351758	0.0297209	0.026297	0.0233244	0.0213769
	0.102323	0.0904479	0.058588	0.0436987	0.0408433	0.0330164	0.0306511	0.0263403	0.0249292	0.0229124			0.183897	0.089859	0.0515349	0.0414994	0.0401472	0.0301352	0.0290051	0.0243157	0.0227032	0.0218167			0.135445	0.0894987	0.0716057	0.0512458	0.044636	0.0402939	0.0333566	0.0273391	0.0247967	0.022699
	0.136226	0.0628635	0.0580278	0.0379095	0.0337126	0.0311111	0.0293351	0.0263809	0.022789	0.0218308			0.189266	0.0663937	0.0512656	0.0471751	0.0351159	0.0333329	0.0279403	0.0269108	0.0250354	0.0235471			0.20587	0.0914589	0.0515921	0.0477613	0.0385496	0.0335497	0.0236184	0.0225445	0.0214664	0.0207441
	0.147914	0.054552	0.0494193	0.0419204	0.0345342	0.0304924	0.0272252	0.0254763	0.0234254	0.0225733			0.151903	0.0759746	0.0556822	0.049146	0.0426706	0.0374476	0.0326894	0.0287543	0.0268838	0.0219112			0.144193	0.0738066	0.069347	0.0565227	0.0496438	0.030834	0.0271561	0.0255239	0.0225052	0.0222199
	0.127529	0.0729136	0.0638622	0.0482034	0.0380489	0.0354275	0.0303652	0.0262491	0.0242521	0.0221888			0.180389	0.106546	0.0476721	0.0396267	0.0322458	0.0301748	0.0266524	0.0246794	0.0234739	0.021251			0.129349	0.0985338	0.0681354	0.0488144	0.0371176	0.0316153	0.0289512	0.0250425	0.0226185	0.0208955
	0.210336	0.0799772	0.0708753	0.0456407	0.0332691	0.0289763	0.0280835	0.0232592	0.0191055	0.0186869			0.21191	0.0942909	0.0479629	0.0443516	0.0351906	0.0268479	0.0249768	0.0229301	0.0222902	0.0206233			0.143586	0.089641	0.0523916	0.0450276	0.0392926	0.0339629	0.0303033	0.0289732	0.0243453	0.0234156
	0.132655	0.0846892	0.0663238	0.0502147	0.0357012	0.0313379	0.027349	0.0258064	0.0251997	0.0207698			0.14702	0.0676487	0.0561674	0.0435659	0.0356682	0.0333492	0.0312757	0.027429	0.0264073	0.0217376			0.130506	0.091455	0.0619642	0.0534034	0.0362891	0.0341513	0.0270765	0.0258947	0.0248615	0.0198487
	0.163125	0.0639231	0.0577816	0.0452283	0.0347617	0.0319808	0.0274191	0.0247803	0.0232575	0.0214752			0.122885	0.0966109	0.0791133	0.0480456	0.0377792	0.0310167	0.0290297	0.0258023	0.0235759	0.0218528			0.141599	0.0887219	0.0669282	0.0486687	0.0379389	0.033222	0.0302947	0.0270397	0.0247783	0.0217036
	0.114033	0.0679533	0.0591132	0.0502219	0.0433956	0.034119	0.0307194	0.0275533	0.0261384	0.0235155			0.146843	0.103793	0.0533473	0.0487031	0.0388789	0.0331922	0.0306876	0.0287336	0.0247759	0.0223468			0.160332	0.0667521	0.0619809	0.0527771	0.0362657	0.0292479	0.0271588	0.0251333	0.0227907	0.0202999
	0.160405	0.0704108	0.0495673	0.0423402	0.0397608	0.0307726	0.0297209	0.0264146	0.0254057	0.0233764			0.171937	0.0779176	0.0558628	0.0461389	0.0350393	0.0301198	0.0291501	0.0252532	0.0231508	0.0222985			0.130858	0.0874902	0.0537126	0.0451481	0.0435409	0.0344244	0.0316371	0.0292781	0.0229298	0.0212857
	0.1701	0.063759	0.0526299	0.0475539	0.0357956	0.0291257	0.0278779	0.0264828	0.0229418	0.0210143			0.142472	0.0825327	0.0565747	0.0393721	0.0368724	0.0322549	0.0268448	0.0239222	0.0232885	0.0225199			0.138857	0.0779733	0.0636947	0.054625	0.0468371	0.0382708	0.0351448	0.0272671	0.0248083	0.0206618
	0.121135	0.0852272	0.0621004	0.0448768	0.0394619	0.0336151	0.0304437	0.0294462	0.0273728	0.0244144			0.129597	0.0691616	0.0575843	0.0523439	0.0453734	0.03697	0.0334226	0.0316966	0.0239246	0.0206272			0.119236	0.113461	0.0750614	0.0426667	0.0412315	0.0268718	0.0261873	0.0240501	0.0218694	0.0212168
	0.155229	0.103516	0.0564751	0.0410944	0.037412	0.0334366	0.0289212	0.0260036	0.0228345	0.0209852			0.183702	0.0755516	0.0677768	0.045475	0.032779	0.0300331	0.0275199	0.0249178	0.0224194	0.0216794			0.146305	0.0763739	0.0663311	0.0441766	0.0319144	0.0290357	0.0277598	0.0241033	0.0226926	0.0206884
	0.125305	0.0992365	0.0807206	0.0465565	0.0345388	0.0305935	0.0295656	0.0259545	0.023816	0.0209221			0.16601	0.0769834	0.0594106	0.0432886	0.0363567	0.034668	0.0287991	0.0250307	0.0211237	0.019534			0.148021	0.0867019	0.0665271	0.0476796	0.0375898	0.0326691	0.0280586	0.0225138	0.0220844	0.0209375
	0.168284	0.0890011	0.0593216	0.0470665	0.0360234	0.0297237	0.0295286	0.0243338	0.0225912	0.0208066			0.171862	0.109994	0.0566978	0.0497018	0.0361266	0.0305232	0.0243566	0.0233907	0.0225747	0.02091			0.152737	0.065753	0.0574704	0.04553	0.0363174	0.0331917	0.0282829	0.0255722	0.0233355	0.0214913
	0.153163	0.0861012	0.0554323	0.0473774	0.0419988	0.0332064	0.0295143	0.02524	0.023227	0.0213233			0.152051	0.081497	0.0611536	0.0439479	0.034898	0.030885	0.0269082	0.0260416	0.0246744	0.0207141			0.158368	0.073204	0.0606608	0.0495967	0.0387781	0.0316893	0.0272913	0.0258285	0.0232436	0.0198184
	0.144493	0.0690052	0.0494086	0.0440497	0.0372341	0.036097	0.0321958	0.0296089	0.024189	0.0224896			0.148109	0.0855058	0.0599743	0.054203	0.0382249	0.0359422	0.0341887	0.0281442	0.0232771	0.0212728			0.169984	0.0621753	0.0483185	0.0432935	0.0413984	0.0402977	0.0297868	0.0260175	0.0256481	0.0217103
	0.153917	0.0743078	0.0569409	0.0421138	0.0374785	0.0355469	0.0272372	0.0247259	0.0233765	0.0205345			0.148618	0.0637385	0.0594721	0.0532522	0.0422778	0.0346747	0.029685	0.0256278	0.0220403	0.0216137			0.143552	0.0768338	0.0524097	0.0437136	0.032446	0.030367	0.0277552	0.0271465	0.0247051	0.0221922
	0.158483	0.0659211	0.0470637	0.043577	0.0394257	0.0344971	0.0315021	0.0301972	0.0248794	0.0228635			0.160301	0.0687329	0.0571721	0.0499343	0.0388906	0.0332834	0.0302481	0.0281194	0.0241797	0.0223241			0.158914	0.078587	0.0629058	0.0543115	0.0398217	0.0306047	0.0277171	0.0239274	0.0211905	0.0200652
	0.160778	0.0578102	0.0461948	0.0407892	0.036669	0.0305369	0.0272195	0.0254788	0.0243082	0.0238662			0.102457	0.0874588	0.057445	0.0490401	0.0379122	0.0347007	0.0327736	0.027635	0.0253655	0.0224557			0.159165	0.0622146	0.0479321	0.0457247	0.0376525	0.0361192	0.0288355	0.0250055	0.0240371	0.0228039
	0.100366	0.0729802	0.0586231	0.0521731	0.040225	0.0342265	0.0306068	0.0299295	0.0252887	0.0241829			0.149314	0.0905011	0.0544077	0.0439399	0.0409822	0.0336209	0.0313773	0.0245655	0.0219158	0.0215181			0.124685	0.0814422	0.0573045	0.0464774	0.0410854	0.0321509	0.0277474	0.0252814	0.0238572	0.0220751
	0.181794	0.0810289	0.0597497	0.0423603	0.0379327	0.0336385	0.0300487	0.024524	0.023569	0.0199437			0.153933	0.080781	0.0569131	0.0477912	0.038971	0.033715	0.027218	0.0242355	0.0221078	0.0210965			0.158762	0.08976	0.0614416	0.0539487	0.0418628	0.0322726	0.0280344	0.0263563	0.0237319	0.021088
	0.144403	0.0968917	0.0569378	0.0457723	0.0360371	0.0348826	0.0305942	0.0246607	0.0230045	0.0196455			0.11894	0.0866359	0.051939	0.0489414	0.0409642	0.0352739	0.0327382	0.0255169	0.0249984	0.023111			0.137113	0.0663965	0.064203	0.0417189	0.0392487	0.0357417	0.0281735	0.0264594	0.0227029	0.0217385
	0.145959	0.0709918	0.0563677	0.0395231	0.0351255	0.0307327	0.0293129	0.0284548	0.0245691	0.0232448			0.107154	0.080403	0.0691161	0.0511822	0.045304	0.0387319	0.0316765	0.0300204	0.0282595	0.024026			0.175265	0.100627	0.0520221	0.0470196	0.0428903	0.0329755	0.0289564	0.0259492	0.0217939	0.0208265
	0.157126	0.0618374	0.0474636	0.0399898	0.0379619	0.0308496	0.0294944	0.0270986	0.0245984	0.0217435			0.151206	0.0908953	0.0503477	0.0421195	0.0391982	0.0325413	0.0257761	0.0239547	0.0233225	0.0212853			0.200339	0.0629483	0.0471137	0.0423379	0.041827	0.0298313	0.0261082	0.0256117	0.0230438	0.021196
	0.154836	0.103705	0.0686297	0.0339915	0.0297713	0.0280005	0.026211	0.0239514	0.0225309	0.0211473			0.163465	0.0623751	0.0546308	0.0449141	0.0425613	0.0323549	0.0301889	0.0257271	0.0225597	0.0213399			0.124907	0.0741211	0.0613221	0.0588507	0.0435737	0.0379025	0.0294157	0.0275472	0.024753	0.0219557
	0.12897	0.098397	0.0600879	0.0412103	0.0376908	0.0337904	0.0296016	0.0270636	0.0224204	0.0201207			0.127288	0.0887417	0.0711454	0.0482337	0.0443699	0.0325539	0.0292951	0.0279248	0.0252355	0.0225867			0.128779	0.10656	0.0707196	0.0398618	0.038272	0.032018	0.0271138	0.0244297	0.0236176	0.0210445
	0.191351	0.0867727	0.0517712	0.0493747	0.0398869	0.0333618	0.0282688	0.0239603	0.0217674	0.02112			0.159031	0.0653999	0.058184	0.0456921	0.0366159	0.03403	0.0296233	0.0253243	0.0242006	0.022824			0.170874	0.0691922	0.0594497	0.0460511	0.0415444	0.0405566	0.0270852	0.0263851	0.0236019	0.0219436
	0.163678	0.065672	0.0593307	0.0455029	0.033002	0.0312681	0.0292768	0.0263542	0.0241159	0.0218942			0.150738	0.128043	0.0573717	0.0392903	0.0330864	0.028051	0.0273958	0.0230473	0.0218159	0.019497			0.124217	0.0607805	0.0574936	0.0458643	0.0428873	0.0350272	0.0289285	0.0276328	0.024132	0.0222971
	0.163782	0.0658637	0.0542343	0.0438741	0.0394511	0.0342473	0.0274387	0.0236891	0.0218366	0.0208369			0.172447	0.0733395	0.0466694	0.0380013	0.0372235	0.0312701	0.0276435	0.0245013	0.0224977	0.0214868			0.106085	0.0753241	0.0728837	0.0548207	0.0349333	0.0344512	0.0282443	0.0245192	0.0242787	0.0224606
	0.174687	0.0667141	0.0629594	0.0416977	0.0359138	0.0321193	0.030479	0.0254094	0.0225316	0.0208585			0.155708	0.076807	0.0538114	0.0428015	0.0361333	0.0312559	0.0294675	0.0275505	0.0231244	0.0206712			0.132138	0.0825181	0.0549165	0.0461378	0.036737	0.0347416	0.0278142	0.0259357	0.0247929	0.0235032
	0.146223	0.0629244	0.0558616	0.0512561	0.0379662	0.032652	0.0291195	0.0280234	0.0236263	0.0220122			0.170088	0.115039	0.064832	0.0389915	0.0372795	0.0312809	0.0282155	0.0249348	0.0221687	0.0204443			0.140911	0.134984	0.0537606	0.0440017	0.0379862	0.0312022	0.028054	0.0247572	0.0225407	0.0192078
	0.150464	0.0803686	0.0659151	0.0466719	0.0339466	0.0313169	0.0301109	0.0263973	0.0242673	0.021574			0.146558	0.0784499	0.0585698	0.0455189	0.0403162	0.0334262	0.0295249	0.0268017	0.0250588	0.0210525			0.133265	0.067947	0.0597909	0.0456392	0.0422015	0.0332007	0.02969	0.0267355	0.0241671	0.0227261
	0.142913	0.0774751	0.0586351	0.038913	0.0350855	0.032559	0.0288691	0.0274592	0.0239121	0.0225018			0.149413	0.0710276	0.0572468	0.0375404	0.0351264	0.0317801	0.0274929	0.0240672	0.022273	0.0211234			0.172156	0.0773738	0.0578523	0.0406804	0.0371401	0.0322027	0.0300791	0.024756	0.0232859	0.0218895
	0.148282	0.0864454	0.0440935	0.0422504	0.0344255	0.0305688	0.0265401	0.0243012	0.0227432	0.0225657			0.172911	0.0955254	0.0483625	0.0413631	0.0349856	0.0337022	0.0273327	0.0261379	0.0222932	0.021129			0.193355	0.066011	0.044532	0.0389753	0.0309394	0.0264409	0.0252668	0.0244515	0.0228813	0.0202197
	0.154465	0.103879	0.0596096	0.0416513	0.0346412	0.0328167	0.0274447	0.0234283	0.0215787	0.0211453			0.123575	0.0693343	0.056413	0.0482725	0.0464226	0.040465	0.0306577	0.0297478	0.0257835	0.0219176			0.12649	0.0939178	0.0658064	0.0530733	0.0433183	0.0310001	0.0289982	0.0256811	0.0226444	0.0211756
	0.176295	0.0730994	0.0577733	0.041027	0.0345346	0.0315234	0.0255678	0.0237632	0.0232273	0.0206239			0.171106	0.0686855	0.0476559	0.040189	0.0317839	0.0298942	0.0257844	0.0239817	0.0223233	0.0203353			0.154883	0.0863939	0.0583018	0.05076	0.0419557	0.0361932	0.0300318	0.0252483	0.023804	0.0209645
	0.150562	0.0971948	0.0579905	0.0414776	0.0355325	0.030647	0.0256529	0.0246154	0.023115	0.0209784			0.165241	0.0878784	0.0658318	0.0576208	0.0366775	0.031694	0.0275142	0.0261673	0.0233828	0.0206043			0.160533	0.0773449	0.0675614	0.0529283	0.0380185	0.0324213	0.0300076	0.0254203	0.0225499	0.0211353
	0.157517	0.0757522	0.0530371	0.0488372	0.0361592	0.0333743	0.0291121	0.0272873	0.0243196	0.0208565			0.149141	0.11504	0.0584568	0.0433625	0.0423558	0.0299408	0.0264461	0.0229877	0.0214138	0.0207882			0.133577	0.0978458	0.0686229	0.0502012	0.038555	0.0317351	0.0273971	0.0256623	0.0243947	0.0216154
	0.13336	0.0711775	0.0528815	0.0419955	0.037508	0.0329431	0.0307805	0.0274941	0.0228121	0.0227855			0.168902	0.0604913	0.0565175	0.0453065	0.0394146	0.0329914	0.0297326	0.0273126	0.0231412	0.020351			0.140498	0.0707519	0.058818	0.0470551	0.0353104	0.0311548	0.0269044	0.0257707	0.0233603	0.0224577
	0.127773	0.0747468	0.0480529	0.0428141	0.0375509	0.0341593	0.0303478	0.0276873	0.0237371	0.0230556			0.149325	0.0931476	0.0570941	0.036896	0.0357228	0.0324828	0.0287479	0.0259834	0.0230924	0.0207425			0.12469	0.0890863	0.0566501	0.0418366	0.0365875	0.0311334	0.0302199	0.0247602	0.0243066	0.0224323
	0.143037	0.0608063	0.045547	0.0411525	0.0393349	0.0339801	0.0315145	0.0289665	0.0245639	0.0239859			0.200961	0.0635944	0.0515965	0.0389086	0.0349723	0.0315949	0.0268506	0.0255981	0.0220707	0.0210674			0.130748	0.0902103	0.0553584	0.047583	0.041187	0.0351906	0.0270877	0.0239178	0.022073	0.0211311
	0.148382	0.0767091	0.0632365	0.0425975	0.0331579	0.0311141	0.0289273	0.0258312	0.0234288	0.0219807			0.179191	0.0548595	0.0471082	0.0429735	0.0425633	0.0353647	0.0283554	0.0257993	0.0229682	0.0226765			0.112227	0.0793841	0.0669276	0.0459537	0.0414524	0.0303255	0.0279968	0.0258296	0.0243323	0.0219784
	0.105022	0.0766792	0.0608481	0.0500634	0.0460245	0.0369659	0.0337385	0.0298182	0.0273733	0.025978			0.176276	0.0637202	0.0496031	0.0383125	0.0343494	0.029848	0.0266417	0.0253197	0.0239919	0.0217253			0.154739	0.073019	0.065655	0.0558992	0.0380418	0.0319235	0.0288052	0.0262392	0.0239614	0.0228294
	0.139308	0.109876	0.0624593	0.0424636	0.038018	0.0314592	0.0295288	0.0278809	0.0245709	0.0231712			0.161134	0.0765498	0.0492029	0.0435394	0.0369325	0.0327756	0.0301242	0.0269654	0.0236175	0.0220101			0.174426	0.091203	0.0558894	0.0428552	0.0333486	0.0315684	0.0268378	0.0220001	0.021431	0.0187754
	0.160551	0.0777911	0.0484714	0.0455387	0.0366475	0.0324357	0.0291704	0.0265136	0.0240355	0.0226431			0.125195	0.0769792	0.0623286	0.0490461	0.042484	0.0359254	0.029798	0.0274994	0.0230746	0.0219644			0.179595	0.0748473	0.0608228	0.0377446	0.0350722	0.0346216	0.0271389	0.0255109	0.0231928	0.0204071
	0.145441	0.0987145	0.0589132	0.0409411	0.0319679	0.0290965	0.0250854	0.0235225	0.0226664	0.0205257			0.262471	0.0728462	0.0538317	0.0395473	0.0365054	0.0335061	0.0252197	0.0229409	0.0216675	0.0195822			0.258196	0.0793831	0.0484406	0.0366866	0.0336802	0.0300192	0.0259759	0.0223604	0.0215711	0.0208135
	0.169638	0.0937624	0.0641757	0.0477491	0.0388677	0.0317857	0.0271352	0.0261564	0.0228227	0.0222464			0.158923	0.0806809	0.0573013	0.0498775	0.0340851	0.0322248	0.0309773	0.024697	0.0241163	0.0211021			0.176008	0.0771767	0.0476413	0.0446377	0.0325636	0.0311673	0.0262415	0.0241917	0.0224552	0.0199373
	0.160502	0.0924354	0.0544857	0.0477709	0.0454284	0.0320282	0.0289545	0.026134	0.0240336	0.0225466			0.134627	0.0661483	0.0516061	0.042203	0.0355993	0.0321367	0.0270655	0.0245863	0.0233023	0.0215866			0.165476	0.0695565	0.0603507	0.0496955	0.0382763	0.0287648	0.0268085	0.0247111	0.0236475	0.0212861
	0.126983	0.0728429	0.0585977	0.0468457	0.0375231	0.0311107	0.0299007	0.0256675	0.0232225	0.0225111			0.139002	0.0795262	0.0598136	0.0441398	0.033766	0.032172	0.0270406	0.0262425	0.0235942	0.0215552			0.150117	0.0971113	0.060759	0.0466667	0.0380718	0.0291827	0.0258167	0.024633	0.0225007	0.0209501
	0.154483	0.0883722	0.0572346	0.0429331	0.036463	0.0302953	0.0280314	0.0269174	0.0244233	0.0212451			0.149817	0.0541108	0.0483217	0.0460413	0.0371937	0.0337256	0.0283945	0.0250515	0.0230818	0.0206794			0.144115	0.080569	0.0554645	0.0469466	0.0402871	0.0353977	0.0292539	0.0249636	0.0241511	0.0217841
	0.130887	0.0868861	0.048602	0.0452034	0.0366985	0.03175	0.029279	0.0260018	0.0237051	0.0224128			0.123706	0.0789889	0.0610347	0.0436032	0.0416344	0.0300178	0.0284167	0.0259799	0.0245526	0.0231137			0.15262	0.0751965	0.0614445	0.0541342	0.0420526	0.0322294	0.0263839	0.0240398	0.0232996	0.0213234
	0.223651	0.0718946	0.0465338	0.0411106	0.0353924	0.0325239	0.0248215	0.0237497	0.0208709	0.0188542			0.194913	0.0743416	0.0529188	0.0465204	0.0381096	0.0295758	0.028291	0.0251779	0.0210382	0.0200831			0.185382	0.0820796	0.0581246	0.0477054	0.0367702	0.0331881	0.0282867	0.0259256	0.0236956	0.0215252
	0.128536	0.075176	0.0550184	0.0436004	0.0372583	0.0306103	0.0295328	0.0274275	0.0236894	0.0209549			0.119143	0.0784436	0.0780465	0.0617327	0.0506286	0.046414	0.0399559	0.0306036	0.024842	0.0226362			0.145797	0.0913451	0.0565086	0.0476026	0.041387	0.0377156	0.0324638	0.0274251	0.0257659	0.0213246
	0.16014	0.0797911	0.056949	0.0403285	0.0377445	0.0319256	0.0301336	0.0260701	0.0224447	0.0214707			0.168776	0.080246	0.0624588	0.0524275	0.0328691	0.0319712	0.0306829	0.0269624	0.0250956	0.0208887			0.202035	0.0631996	0.0548851	0.0457927	0.0370078	0.0314201	0.0257161	0.0250125	0.0238822	0.0207628
	0.111529	0.0989991	0.0663379	0.0514457	0.0397596	0.0343424	0.0294017	0.0263201	0.0241363	0.0219896			0.108719	0.0827535	0.0651602	0.0596531	0.0501708	0.0419277	0.0357647	0.0306168	0.027451	0.0236715			0.129168	0.0724976	0.066051	0.0451557	0.037315	0.0351048	0.0302374	0.0256397	0.0246123	0.020814
	0.228092	0.0731675	0.0581216	0.0505818	0.0373247	0.0310056	0.0258461	0.0219525	0.0210309	0.0202005			0.139791	0.0963715	0.0506574	0.043327	0.0377871	0.0312754	0.0277514	0.0267933	0.0233691	0.021844			0.154646	0.0812957	0.0555041	0.0424994	0.0354387	0.0299585	0.0246475	0.0227171	0.0212224	0.0199256
	0.122525	0.0717581	0.0564127	0.046206	0.0375948	0.0339689	0.0296569	0.0287384	0.02492	0.0228669			0.177557	0.0648112	0.0637881	0.0405902	0.0311635	0.0282643	0.0255855	0.0240821	0.0200491	0.0189056			0.1473	0.0873602	0.0710626	0.0382476	0.0354343	0.0324005	0.0269665	0.0240129	0.0223679	0.0201479
	0.123569	0.0721147	0.0651187	0.0500885	0.03347	0.0319615	0.0282263	0.0263223	0.024015	0.0218932			0.198973	0.0591988	0.0533278	0.0453355	0.0361828	0.0327522	0.0314854	0.0296633	0.027601	0.0249597			0.171611	0.0659244	0.0492541	0.0423824	0.0361677	0.0347779	0.0318639	0.0238545	0.0213326	0.0202362
	0.150088	0.0621168	0.0443906	0.0363091	0.0354379	0.0336575	0.0298229	0.028127	0.0270045	0.0242143			0.134478	0.0886139	0.0617084	0.041115	0.0328907	0.0286084	0.0279898	0.0241422	0.0222188	0.0215822			0.220811	0.0966944	0.039691	0.0362242	0.0342567	0.027611	0.0249876	0.0211333	0.0197159	0.0189386
	0.116817	0.113072	0.078861	0.0475036	0.0332145	0.0287316	0.0268796	0.0226097	0.0217248	0.0203419			0.128142	0.0698033	0.0576159	0.0479763	0.046154	0.0370027	0.0313924	0.030087	0.0262977	0.0219705			0.1479	0.0859527	0.056759	0.0382805	0.0360598	0.031846	0.025316	0.0238467	0.0209642	0.0204332
	0.125161	0.0580622	0.0479513	0.0456035	0.0401172	0.0384598	0.032525	0.0302337	0.0270713	0.0240827			0.156034	0.0824157	0.0623998	0.0470221	0.0408731	0.0330398	0.031588	0.0238512	0.0229703	0.0217407			0.171651	0.0922483	0.0574903	0.0442739	0.0347234	0.0296742	0.0272578	0.0254958	0.0225645	0.0207507
	0.128021	0.0911773	0.0564597	0.0455153	0.0342628	0.0306452	0.0275856	0.0266222	0.0242095	0.0212386			0.108554	0.0873154	0.0621333	0.0452849	0.042588	0.0402077	0.0331356	0.0315623	0.0280515	0.0228394			0.131371	0.0663215	0.060803	0.0470179	0.0394606	0.0331489	0.0267397	0.025453	0.0222587	0.0206397
	0.17562	0.130836	0.0489564	0.0433435	0.0428077	0.0291089	0.0244622	0.02209	0.0200425	0.0191859			0.129307	0.0772295	0.0586696	0.0402265	0.0348943	0.0324221	0.0265928	0.0249784	0.0221236	0.0212557			0.130591	0.0688163	0.0607767	0.0457818	0.0398414	0.0320213	0.0307401	0.0240009	0.0229269	0.0215466
	0.139339	0.10384	0.0545732	0.046303	0.0361008	0.0327369	0.0291015	0.0266101	0.023208	0.0209623			0.134951	0.116483	0.0545114	0.0502443	0.0284874	0.0276851	0.0251291	0.0248811	0.0235368	0.0212015			0.161999	0.0579274	0.049063	0.0421834	0.0391832	0.0316051	0.030738	0.0250675	0.0233404	0.0219459
	0.138494	0.082352	0.0609323	0.0505897	0.0407602	0.0335615	0.0292457	0.0278998	0.0245185	0.0213891			0.17271	0.0973802	0.0550455	0.0518209	0.0363986	0.0322508	0.0297851	0.024638	0.0220766	0.0198553
	0.139309	0.0936555	0.0573112	0.0497347	0.0396662	0.0335387	0.0282802	0.0259373	0.0238279	0.0216771			0.132372	0.0657698	0.060805	0.0434211	0.037491	0.0341401	0.0294742	0.0270551	0.0248964	0.0227397
	0.112435	0.074467	0.0536303	0.049995	0.0406756	0.0359199	0.0290576	0.0262138	0.0244456	0.0223291			0.138161	0.0825509	0.052922	0.0373489	0.0319522	0.027933	0.0272485	0.0246132	0.0231341	0.0218825
	0.210549	0.066712	0.058643	0.0419181	0.0388763	0.0297103	0.0261482	0.0243105	0.0218223	0.0199231			0.217204	0.074456	0.0592965	0.0515286	0.032287	0.0290273	0.0240192	0.022539	0.0205108	0.0188623
	0.182077	0.0843216	0.0486382	0.0406109	0.0335618	0.0307415	0.0293187	0.0264647	0.0245697	0.0209246
	0.120878	0.113915	0.0652689	0.0408068	0.0345176	0.0291551	0.0249775	0.0233468	0.0221062	0.0212279
	0.163509	0.0635008	0.0612435	0.047191	0.0403907	0.0316911	0.0268748	0.0242951	0.0230312	0.0216556
	0.185166	0.0904307	0.0442863	0.0364471	0.0351606	0.0298729	0.0255539	0.0230366	0.022285	0.0195157
	0.139086	0.0699031	0.0573371	0.0500905	0.0365786	0.0353528	0.0332898	0.0283382	0.0264825	0.0237569
	0.144672	0.0895073	0.0549098	0.0447843	0.0367056	0.0326891	0.0297826	0.0264212	0.0254435	0.0234297
	0.136256	0.0862923	0.0599073	0.0469324	0.0430168	0.0357633	0.0306263	0.0262449	0.0246236	0.0235969
	0.179741	0.0777231	0.0729522	0.0443467	0.0296131	0.0280622	0.0240345	0.0226635	0.0212572	0.0194789
	0.169485	0.0817005	0.0661409	0.0431225	0.0377535	0.0332436	0.0259951	0.0245185	0.021808	0.0210355
	0.185883	0.0738853	0.0610306	0.0417332	0.0351915	0.0298343	0.0281011	0.0245561	0.0207896	0.0197127
	0.125672	0.117258	0.0768555	0.0492085	0.0417097	0.0323227	0.0288878	0.0256878	0.0222164	0.0211385
	0.198682	0.076312	0.0687427	0.0398766	0.0323399	0.0306237	0.0278079	0.0242929	0.0215713	0.019151
	0.14678	0.0870441	0.0680595	0.0480429	0.0436917	0.0425754	0.0348323	0.0274267	0.0210629	0.020233
	0.102026	0.0881173	0.0794258	0.0440566	0.0366448	0.0317433	0.0294383	0.0279041	0.0249277	0.0228067
	0.149408	0.094383	0.0742261	0.0384767	0.034323	0.0308771	0.0263743	0.0248964	0.0239007	0.0202258
	0.185067	0.0751745	0.0564329	0.045508	0.0317657	0.0298637	0.0288722	0.0222154	0.0212376	0.0205139
	0.117437	0.0814156	0.0483133	0.0475253	0.039218	0.0339803	0.0291414	0.0252949	0.024869	0.0204082
	0.207039	0.0658517	0.0531755	0.0389314	0.0324013	0.0301215	0.0293162	0.0248632	0.0231891	0.022164
	0.113497	0.0809974	0.0716722	0.0494329	0.0340326	0.0304398	0.0265498	0.0247966	0.0238412	0.0209262
	0.125965	0.115627	0.0767979	0.0475783	0.0357555	0.0276155	0.0261704	0.0244458	0.0234299	0.0200686
	0.140415	0.0777375	0.0588065	0.0422467	0.0343409	0.0304006	0.0276384	0.0266074	0.0219237	0.0208082
	0.149441	0.0976928	0.0556291	0.0453906	0.037316	0.0300782	0.0283013	0.0237147	0.022262	0.0215944
	0.128294	0.0757476	0.0614449	0.0413139	0.0373858	0.0358347	0.0307961	0.0269056	0.0261562	0.0225657
	0.158963	0.0829882	0.0663871	0.0537091	0.0412327	0.0338137	0.0290353	0.0276033	0.0227065	0.0213334
	0.179008	0.0946186	0.0498982	0.0441241	0.0383762	0.0301166	0.0246322	0.0242164	0.0225629	0.0192
	0.104134	0.0774007	0.0625444	0.0492556	0.0432996	0.0364427	0.0301084	0.0286627	0.0260317	0.0239683
	0.164485	0.0820847	0.0489783	0.0397085	0.0374666	0.0307875	0.0249619	0.0237796	0.023013	0.0214308
	0.134806	0.0756428	0.06576	0.0534133	0.0336001	0.0305859	0.0281132	0.0263948	0.0233614	0.0210967
	0.157305	0.077135	0.0604204	0.0372788	0.0317032	0.0296061	0.0283726	0.025426	0.0219475	0.0206102

## Sheet: Fig3
TLE vs. HC	p1_T-value	p2_T-value		GTCS vs. HC	p1_T-value	p2_T-value
lh.bankssts'	0.906517	0.222153		lh.bankssts'	1.23441	-0.0930154
lh.caudalanteriorcingulate'	-1.02512	3.09426		lh.caudalanteriorcingulate'	-2.07839	4.82759
lh.caudalmiddlefrontal'	-0.827294	-1.56828		lh.caudalmiddlefrontal'	-2.15196	0.160797
lh.cuneus'	6.33155	-2.69551		lh.cuneus'	7.5412	-2.68523
lh.entorhinal'	-0.250103	0.352024		lh.entorhinal'	-1.83743	-1.16321
lh.fusiform'	0.890045	0.608288		lh.fusiform'	3.27355	-2.42691
lh.inferiorparietal'	-1.85474	-3.35917		lh.inferiorparietal'	-2.76294	-0.492532
lh.inferiortemporal'	-0.396347	1.2307		lh.inferiortemporal'	-0.652545	1.17053
lh.isthmuscingulate'	-2.97828	-2.50217		lh.isthmuscingulate'	-2.55611	-1.5426
lh.lateraloccipital'	2.71303	-0.742998		lh.lateraloccipital'	6.13616	-2.51546
lh.lateralorbitofrontal'	0.634963	1.12625		lh.lateralorbitofrontal'	-2.45126	-2.83485
lh.lingual'	5.96734	-1.41612		lh.lingual'	7.54605	-4.6555
lh.medialorbitofrontal'	-1.97991	-0.764161		lh.medialorbitofrontal'	-3.59668	-2.29458
lh.middletemporal'	-2.6662	-4.66901		lh.middletemporal'	-1.82505	-1.8957
lh.parahippocampal'	-2.24952	-0.351094		lh.parahippocampal'	-2.26589	-1.324
lh.paracentral'	2.85085	0.751679		lh.paracentral'	3.00352	1.88166
lh.parsopercularis'	-1.46362	1.9181		lh.parsopercularis'	-1.17033	3.80022
lh.parsorbitalis'	-1.74563	-0.787233		lh.parsorbitalis'	-1.88306	-0.0690969
lh.parstriangularis'	-1.88529	0.550455		lh.parstriangularis'	-1.28687	2.75809
lh.pericalcarine'	1.78057	-2.6316		lh.pericalcarine'	3.57295	-2.22484
lh.postcentral'	5.49839	1.81133		lh.postcentral'	5.60835	0.189752
lh.posteriorcingulate'	-1.87249	-0.00860252		lh.posteriorcingulate'	-1.86984	2.18314
lh.precentral'	5.46916	1.9873		lh.precentral'	4.7823	1.15746
lh.precuneus'	-0.953925	-3.22699		lh.precuneus'	-2.53356	-1.27457
lh.rostralanteriorcingulate'	-2.67066	0.250939		lh.rostralanteriorcingulate'	-3.42926	0.659872
lh.rostralmiddlefrontal'	-0.615462	-0.100339		lh.rostralmiddlefrontal'	-2.35775	-0.0493835
lh.superiorfrontal'	-1.24812	0.337117		lh.superiorfrontal'	-1.80895	0.328885
lh.superiorparietal'	2.37801	1.05732		lh.superiorparietal'	1.93699	-0.833215
lh.superiortemporal'	-0.543566	1.82822		lh.superiortemporal'	2.10018	-0.0762854
lh.supramarginal'	1.4117	1.45842		lh.supramarginal'	0.00999802	3.88865
lh.frontalpole'	-0.168157	-1.45447		lh.frontalpole'	-1.88697	-3.16915
lh.temporalpole'	-0.704977	-0.165688		lh.temporalpole'	-2.14263	-1.54703
lh.transversetemporal'	-1.02098	2.63984		lh.transversetemporal'	1.19481	1.69723
lh.insula'	-0.429182	4.53776		lh.insula'	1.27387	5.0096
rh.bankssts'	-0.66047	0.220473		rh.bankssts'	-1.5779	0.470731
rh.caudalanteriorcingulate'	-1.16394	2.72546		rh.caudalanteriorcingulate'	-1.88826	4.70926
rh.caudalmiddlefrontal'	-3.16218	-1.94925		rh.caudalmiddlefrontal'	-2.9039	1.02977
rh.cuneus'	3.86953	-2.76196		rh.cuneus'	5.45993	-4.20469
rh.entorhinal'	-1.21044	0.486282		rh.entorhinal'	-1.69493	-1.29048
rh.fusiform'	0.553037	0.123391		rh.fusiform'	4.96369	-2.79241
rh.inferiorparietal'	-2.21344	-2.66921		rh.inferiorparietal'	-3.21623	-0.398434
rh.inferiortemporal'	0.613765	2.56946		rh.inferiortemporal'	0.920775	1.58905
rh.isthmuscingulate'	-3.36681	-3.05105		rh.isthmuscingulate'	-3.19459	-2.35277
rh.lateraloccipital'	1.77613	-1.09919		rh.lateraloccipital'	5.83312	-2.86801
rh.lateralorbitofrontal'	1.44034	1.07153		rh.lateralorbitofrontal'	-1.09221	-2.22641
rh.lingual'	4.31962	-2.14885		rh.lingual'	7.12078	-4.11001
rh.medialorbitofrontal'	-1.6795	-1.36623		rh.medialorbitofrontal'	-3.25431	-2.44533
rh.middletemporal'	-2.82947	-3.18667		rh.middletemporal'	-1.65694	-2.28642
rh.parahippocampal'	-1.35646	-0.934736		rh.parahippocampal'	0.0966075	-1.58784
rh.paracentral'	2.78207	0.674036		rh.paracentral'	3.20287	2.09459
rh.parsopercularis'	-0.135639	2.98418		rh.parsopercularis'	-1.96203	4.72409
rh.parsorbitalis'	0.0563355	-0.0274397		rh.parsorbitalis'	-1.16491	0.533175
rh.parstriangularis'	-0.218775	0.397078		rh.parstriangularis'	-1.5589	3.86051
rh.pericalcarine'	1.76405	-2.14619		rh.pericalcarine'	4.39378	-3.19972
rh.postcentral'	5.33895	1.56115		rh.postcentral'	4.9621	1.2927
rh.posteriorcingulate'	-1.92705	-0.588685		rh.posteriorcingulate'	-2.17833	2.00205
rh.precentral'	5.00373	2.40737		rh.precentral'	4.45283	1.91853
rh.precuneus'	-1.11808	-3.74663		rh.precuneus'	-2.40577	-2.17489
rh.rostralanteriorcingulate'	-2.01769	-0.396142		rh.rostralanteriorcingulate'	-3.08341	0.869239
rh.rostralmiddlefrontal'	-1.62175	0.538451		rh.rostralmiddlefrontal'	-2.49778	0.613128
rh.superiorfrontal'	-1.76628	0.603156		rh.superiorfrontal'	-3.35825	1.05785
rh.superiorparietal'	4.20967	0.908827		rh.superiorparietal'	3.39358	-0.689445
rh.superiortemporal'	0.11715	1.44288		rh.superiortemporal'	2.3918	-0.624915
rh.supramarginal'	1.05056	2.24928		rh.supramarginal'	0.31042	5.22973
rh.frontalpole'	-1.01316	-2.07877		rh.frontalpole'	-1.67071	-3.36742
rh.temporalpole'	-0.64314	0.675144		rh.temporalpole'	-0.611468	-1.47529
rh.transversetemporal'	-1.56405	2.13539		rh.transversetemporal'	0.0113822	2.55464
rh.insula'	0.795959	3.58863		rh.insula'	0.890919	4.45466

## Sheet: Fig4
HC:	RC	I		TLE:	RC	I		GTCS:	RC	I
lh.bankssts'	0.88121	0.269398		lh.bankssts'	0.86898	0.275589		lh.bankssts'	0.3135	0.527648
lh.caudalanteriorcingulate'	0.877144	0.278551		lh.caudalanteriorcingulate'	0.88795	0.270606		lh.caudalanteriorcingulate'	0.312612	0.528842
lh.caudalmiddlefrontal'	0.884909	0.261074		lh.caudalmiddlefrontal'	0.93224	0.258971		lh.caudalmiddlefrontal'	0.303136	0.541586
lh.cuneus'	0.838752	0.364939		lh.cuneus'	0.49795	0.373062		lh.cuneus'	0.402172	0.408387
lh.entorhinal'	0.877205	0.27841		lh.entorhinal'	0.730987	0.311841		lh.entorhinal'	0.33598	0.497412
lh.fusiform'	0.848918	0.342066		lh.fusiform'	0.575644	0.352651		lh.fusiform'	0.383975	0.432861
lh.inferiorparietal'	0.884677	0.261589		lh.inferiorparietal'	0.937235	0.257658		lh.inferiorparietal'	0.306388	0.537215
lh.inferiortemporal'	0.879559	0.273117		lh.inferiortemporal'	0.83724	0.283928		lh.inferiortemporal'	0.320163	0.518685
lh.isthmuscingulate'	0.885039	0.260787		lh.isthmuscingulate'	0.945558	0.255472		lh.isthmuscingulate'	0.30578	0.53803
lh.lateraloccipital'	0.844745	0.351448		lh.lateraloccipital'	0.549936	0.359405		lh.lateraloccipital'	0.391718	0.422447
lh.lateralorbitofrontal'	0.887599	0.255028		lh.lateralorbitofrontal'	0.943176	0.256097		lh.lateralorbitofrontal'	0.300434	0.545219
lh.lingual'	0.838943	0.36451		lh.lingual'	0.499604	0.372627		lh.lingual'	0.401848	0.408823
lh.medialorbitofrontal'	0.888048	0.254011		lh.medialorbitofrontal'	0.961417	0.251306		lh.medialorbitofrontal'	0.296396	0.550651
lh.middletemporal'	0.883744	0.263694		lh.middletemporal'	0.910824	0.264598		lh.middletemporal'	0.30743	0.535812
lh.parahippocampal'	0.876012	0.281098		lh.parahippocampal'	0.740802	0.309263		lh.parahippocampal'	0.344421	0.48606
lh.paracentral'	0.861498	0.313754		lh.paracentral'	0.591522	0.34848		lh.paracentral'	0.353489	0.473864
lh.parsopercularis'	0.879379	0.273522		lh.parsopercularis'	0.859476	0.278086		lh.parsopercularis'	0.313885	0.52713
lh.parsorbitalis'	0.884255	0.262549		lh.parsorbitalis'	0.913967	0.263771		lh.parsorbitalis'	0.30403	0.540384
lh.parstriangularis'	0.882324	0.266891		lh.parstriangularis'	0.902791	0.266707		lh.parstriangularis'	0.306746	0.536731
lh.pericalcarine'	0.838798	0.364836		lh.pericalcarine'	0.49855	0.372904		lh.pericalcarine'	0.402077	0.408514
lh.postcentral'	0.86132	0.314163		lh.postcentral'	0.593487	0.347963		lh.postcentral'	0.351187	0.476959
lh.posteriorcingulate'	0.877625	0.277466		lh.posteriorcingulate'	0.93308	0.258751		lh.posteriorcingulate'	0.305038	0.539029
lh.precentral'	0.862772	0.310878		lh.precentral'	0.58826	0.349335		lh.precentral'	0.350145	0.47836
lh.precuneus'	0.88443	0.262154		lh.precuneus'	0.942677	0.256231		lh.precuneus'	0.306139	0.537548
lh.rostralanteriorcingulate'	0.886406	0.25771		lh.rostralanteriorcingulate'	0.956772	0.252526		lh.rostralanteriorcingulate'	0.299496	0.546482
lh.rostralmiddlefrontal'	0.883309	0.264678		lh.rostralmiddlefrontal'	0.924014	0.261131		lh.rostralmiddlefrontal'	0.303034	0.541721
lh.superiorfrontal'	0.884893	0.261102		lh.superiorfrontal'	0.934632	0.258342		lh.superiorfrontal'	0.303486	0.54111
lh.superiorparietal'	0.864779	0.306366		lh.superiorparietal'	0.72123	0.314406		lh.superiorparietal'	0.343785	0.486912
lh.superiortemporal'	0.879211	0.273897		lh.superiortemporal'	0.808065	0.291593		lh.superiortemporal'	0.318193	0.521333
lh.supramarginal'	0.87855	0.275376		lh.supramarginal'	0.83662	0.284089		lh.supramarginal'	0.320074	0.518803
lh.frontalpole'	0.888569	0.252842		lh.frontalpole'	0.958756	0.252005		lh.frontalpole'	0.297759	0.548818
lh.temporalpole'	0.886665	0.257124		lh.temporalpole'	0.845553	0.281744		lh.temporalpole'	0.319995	0.518911
lh.transversetemporal'	0.874177	0.285224		lh.transversetemporal'	0.784745	0.297719		lh.transversetemporal'	0.327137	0.509306
lh.insula'	0.875942	0.281258		lh.insula'	0.832734	0.285111		lh.insula'	0.319832	0.519129
rh.bankssts'	0.881426	0.268913		rh.bankssts'	0.866522	0.276236		rh.bankssts'	0.314148	0.526776
rh.caudalanteriorcingulate'	0.877128	0.278585		rh.caudalanteriorcingulate'	0.888015	0.270589		rh.caudalanteriorcingulate'	0.31262	0.52883
rh.caudalmiddlefrontal'	0.883408	0.264453		rh.caudalmiddlefrontal'	0.924666	0.260961		rh.caudalmiddlefrontal'	0.302991	0.541781
rh.cuneus'	0.838767	0.364906		rh.cuneus'	0.498128	0.373015		rh.cuneus'	0.402139	0.40843
rh.entorhinal'	0.883903	0.263339		rh.entorhinal'	0.719932	0.314746		rh.entorhinal'	0.34099	0.490673
rh.fusiform'	0.848614	0.34275		rh.fusiform'	0.573211	0.353291		rh.fusiform'	0.38585	0.430338
rh.inferiorparietal'	0.883944	0.263239		rh.inferiorparietal'	0.936439	0.257866		rh.inferiorparietal'	0.305708	0.538131
rh.inferiortemporal'	0.877197	0.27843		rh.inferiortemporal'	0.792958	0.295562		rh.inferiortemporal'	0.318165	0.52137
rh.isthmuscingulate'	0.883605	0.264011		rh.isthmuscingulate'	0.943823	0.255928		rh.isthmuscingulate'	0.306499	0.537063
rh.lateraloccipital'	0.844684	0.351586		rh.lateraloccipital'	0.550146	0.35935		rh.lateraloccipital'	0.398048	0.413933
rh.lateralorbitofrontal'	0.886852	0.256705		rh.lateralorbitofrontal'	0.944514	0.255746		rh.lateralorbitofrontal'	0.299231	0.546837
rh.lingual'	0.840306	0.36144		rh.lingual'	0.515597	0.368426		rh.lingual'	0.400008	0.411298
rh.medialorbitofrontal'	0.888977	0.251921		rh.medialorbitofrontal'	0.965261	0.250296		rh.medialorbitofrontal'	0.295782	0.551476
rh.middletemporal'	0.883071	0.265217		rh.middletemporal'	0.910416	0.264705		rh.middletemporal'	0.308013	0.535027
rh.parahippocampal'	0.869919	0.294807		rh.parahippocampal'	0.616582	0.341896		rh.parahippocampal'	0.360117	0.464948
rh.paracentral'	0.861578	0.313575		rh.paracentral'	0.592108	0.348327		rh.paracentral'	0.353446	0.473923
rh.parsopercularis'	0.877037	0.278793		rh.parsopercularis'	0.830462	0.285708		rh.parsopercularis'	0.319377	0.519744
rh.parsorbitalis'	0.883252	0.264804		rh.parsorbitalis'	0.914712	0.263575		rh.parsorbitalis'	0.304935	0.539167
rh.parstriangularis'	0.879509	0.273228		rh.parstriangularis'	0.858007	0.278473		rh.parstriangularis'	0.314263	0.52662
rh.pericalcarine'	0.838824	0.364777		rh.pericalcarine'	0.498696	0.372866		rh.pericalcarine'	0.40205	0.40855
rh.postcentral'	0.86133	0.314126		rh.postcentral'	0.594148	0.347789		rh.postcentral'	0.353496	0.473857
rh.posteriorcingulate'	0.877542	0.277655		rh.posteriorcingulate'	0.939305	0.257114		rh.posteriorcingulate'	0.305182	0.538834
rh.precentral'	0.862908	0.310592		rh.precentral'	0.616291	0.341975		rh.precentral'	0.349818	0.478803
rh.precuneus'	0.883676	0.263853		rh.precuneus'	0.943563	0.255997		rh.precuneus'	0.306024	0.537703
rh.rostralanteriorcingulate'	0.884259	0.262538		rh.rostralanteriorcingulate'	0.943272	0.256072		rh.rostralanteriorcingulate'	0.304221	0.540126
rh.rostralmiddlefrontal'	0.883729	0.263727		rh.rostralmiddlefrontal'	0.937337	0.257631		rh.rostralmiddlefrontal'	0.301194	0.544194
rh.superiorfrontal'	0.88394	0.26327		rh.superiorfrontal'	0.935646	0.258073		rh.superiorfrontal'	0.303527	0.541064
rh.superiorparietal'	0.863037	0.310301		rh.superiorparietal'	0.660092	0.330465		rh.superiorparietal'	0.348149	0.481048
rh.superiortemporal'	0.8791	0.274147		rh.superiortemporal'	0.820451	0.288338		rh.superiortemporal'	0.318748	0.520585
rh.supramarginal'	0.87499	0.283403		rh.supramarginal'	0.770261	0.301523		rh.supramarginal'	0.32422	0.513229
rh.frontalpole'	0.888658	0.25264		rh.frontalpole'	0.962454	0.251033		rh.frontalpole'	0.298942	0.547227
rh.temporalpole'	0.88666	0.257136		rh.temporalpole'	0.844357	0.282058		rh.temporalpole'	0.322178	0.515976
rh.transversetemporal'	0.874402	0.284719		rh.transversetemporal'	0.78405	0.297901		rh.transversetemporal'	0.326598	0.510031
rh.insula'	0.875904	0.281337		rh.insula'	0.82434	0.287318		rh.insula'	0.321238	0.517241

## Sheet: Fig5
TLE_hctsa_T-value	TLE_RC_difference	GTCS_hctsa_T-value	GTCS_RC_difference
0.906517	-0.0122302	1.23441	-0.353563
-1.02512	0.0108061	-2.07839	-0.348302
-0.827294	0.0473312	-2.15196	-0.343324
6.33155	-0.340801	7.5412	-0.430365
-0.250103	-0.146219	-1.83743	-0.379794
0.890045	-0.273273	3.27355	-0.416057
-1.85474	0.0525572	-2.76294	-0.347468
-0.396347	-0.0423168	-0.652545	-0.360872
-2.97828	0.0605214	-2.55611	-0.347007
2.71303	-0.294812	6.13616	-0.422301
0.634963	0.0555791	-2.45126	-0.342378
5.96734	-0.339337	7.54605	-0.430119
-1.97991	0.0733667	-3.59668	-0.337397
-2.6662	0.0270769	-1.82505	-0.347935
-2.24952	-0.13521	-2.26589	-0.389952
2.85085	-0.269976	3.00352	-0.387634
-1.46362	-0.019901	-1.17033	-0.352248
-1.74563	0.0297131	-1.88306	-0.343871
-1.88529	0.0204655	-1.28687	-0.345594
1.78057	-0.340247	3.57295	-0.430284
5.49839	-0.267833	5.60835	-0.384359
-1.87249	0.0554541	-1.86984	-0.338597
5.46916	-0.274515	4.7823	-0.384419
-0.953925	0.0582436	-2.53356	-0.346884
-2.67066	0.0703666	-3.42926	-0.339924
-0.615462	0.0407087	-2.35775	-0.341586
-1.24812	0.0497371	-1.80895	-0.343784
2.37801	-0.14355	1.93699	-0.377868
-0.543566	-0.0711441	2.10018	-0.357877
1.4117	-0.0419301	0.00999802	-0.359748
-0.168157	0.0701869	-1.88697	-0.339751
-0.704977	-0.0411131	-2.14263	-0.367754
-1.02098	-0.0894327	1.19481	-0.364872
-0.429182	-0.0432047	1.27387	-0.356811
-0.66047	-0.0149049	-1.5779	-0.354651
-1.16394	0.0108865	-1.88826	-0.348298
-3.16218	0.0412562	-2.9039	-0.341628
3.86953	-0.340638	5.45993	-0.430336
-1.21044	-0.163972	-1.69493	-0.39323
0.553037	-0.275403	4.96369	-0.418275
-2.21344	0.0524925	-3.21623	-0.34582
0.613765	-0.0842386	0.920775	-0.355825
-3.36681	0.0602174	-3.19459	-0.346542
1.77613	-0.29454	5.83312	-0.430754
1.44034	0.0576613	-1.09221	-0.340013
4.31962	-0.324709	7.12078	-0.429009
-1.6795	0.0762816	-3.25431	-0.337501
-2.82947	0.0273467	-1.65694	-0.348042
-1.35646	-0.253337	0.0966075	-0.404971
2.78207	-0.269472	3.20287	-0.387656
-0.135639	-0.0465725	-1.96203	-0.357292
0.0563355	0.0314599	-1.16491	-0.344085
-0.218775	-0.0215026	-1.5589	-0.352888
1.76405	-0.340127	4.39378	-0.430273
5.33895	-0.267183	4.9621	-0.387478
-1.92705	0.0617632	-2.17833	-0.338707
5.00373	-0.246614	4.45283	-0.384103
-1.11808	0.0598852	-2.40577	-0.345975
-2.01769	0.0590125	-3.08341	-0.344133
-1.62175	0.0536047	-2.49778	-0.339534
-1.76628	0.0517147	-3.35825	-0.342872
4.20967	-0.202946	3.39358	-0.381989
0.11715	-0.0586495	2.3918	-0.358513
1.05056	-0.104728	0.31042	-0.361759
-1.01316	0.0737953	-1.67071	-0.341431
-0.64314	-0.0423032	-0.611468	-0.370685
-1.56405	-0.0903513	0.0113822	-0.364371
0.795959	-0.0515682	0.890919	-0.358666
