# Supplementary material for: Macroscale intrinsic dynamics are associated with microcircuit function in focal and generalized epilepsies
Source: Commun Biol. 2024 Feb 1;7:145. doi: 10.1038/s42003-024-05819-0 (PMC10834476; doi:10.1038/s42003-024-05819-0)
Supplement: Supplementary file 5 — Supplementary Data 2 [file 42003_2024_5819_MOESM5_ESM.xlsx]

## Sheet: Suppl Fig1
TLE_RC_difference	GTCS_RC_difference
-0.0122302	-0.353563
0.0108061	-0.348302
0.0473312	-0.343324
-0.340801	-0.430365
-0.146219	-0.379794
-0.273273	-0.416057
0.0525572	-0.347468
-0.0423168	-0.360872
0.0605214	-0.347007
-0.294812	-0.422301
0.0555791	-0.342378
-0.339337	-0.430119
0.0733667	-0.337397
0.0270769	-0.347935
-0.13521	-0.389952
-0.269976	-0.387634
-0.019901	-0.352248
0.0297131	-0.343871
0.0204655	-0.345594
-0.340247	-0.430284
-0.267833	-0.384359
0.0554541	-0.338597
-0.274515	-0.384419
0.0582436	-0.346884
0.0703666	-0.339924
0.0407087	-0.341586
0.0497371	-0.343784
-0.14355	-0.377868
-0.0711441	-0.357877
-0.0419301	-0.359748
0.0701869	-0.339751
-0.0411131	-0.367754
-0.0894327	-0.364872
-0.0432047	-0.356811
-0.0149049	-0.354651
0.0108865	-0.348298
0.0412562	-0.341628
-0.340638	-0.430336
-0.163972	-0.39323
-0.275403	-0.418275
0.0524925	-0.34582
-0.0842386	-0.355825
0.0602174	-0.346542
-0.29454	-0.430754
0.0576613	-0.340013
-0.324709	-0.429009
0.0762816	-0.337501
0.0273467	-0.348042
-0.253337	-0.404971
-0.269472	-0.387656
-0.0465725	-0.357292
0.0314599	-0.344085
-0.0215026	-0.352888
-0.340127	-0.430273
-0.267183	-0.387478
0.0617632	-0.338707
-0.246614	-0.384103
0.0598852	-0.345975
0.0590125	-0.344133
0.0536047	-0.339534
0.0517147	-0.342872
-0.202946	-0.381989
-0.0586495	-0.358513
-0.104728	-0.361759
0.0737953	-0.341431
-0.0423032	-0.370685
-0.0903513	-0.364371
-0.0515682	-0.358666

## Sheet: Supp Fig2
HC:	PC1	PC2		TLE:	PC1	PC2		GTCS:	PC1	PC2
	-19.1363	-1.48607			-1.03945	0.213129			0.63681	-1.47235
	-13.9624	-12.585			-8.45643	-9.43733			-5.55482	-10.0016
	-6.97664	-25.0932			-7.58336	-16.4196			-6.22518	-15.8727
	4.24915	43.0803			4.01711	21.5816			5.13998	21.1462
	5.15076	-32.319			-2.2895	-6.28646			-3.56684	-5.86158
	0.259783	28.7232			8.89159	18.4484			12.4372	16.5044
	11.5319	28.5127			-0.612083	8.39756			2.47842	7.56741
	-7.63308	-19.857			-0.306717	-6.85457			-0.677227	-7.34618
	10.9772	23.5968			-0.331629	7.92269			-0.300756	6.72481
	2.57891	38.0451			7.13804	19.0432			9.34692	17.6838
	12.4383	-37.2971			-2.41169	-18.9478			-5.8386	-15.949
	0.38629	40.8927			10.1447	19.2527			13.0228	17.5067
	8.66812	-35.483			-2.4674	-20.3135			-2.01232	-18.932
	-7.10929	-26.3099			-3.38375	-14.9525			-1.95019	-14.6273
	-2.66632	-28.8193			3.40576	1.68112			1.16238	2.35697
	-1.8017	15.0346			7.25416	13.2675			8.32632	11.5897
	-4.65943	-26.1862			-2.26203	-9.96116			1.77807	-11.1165
	6.73653	-36.1812			-7.24266	-18.1154			-9.81391	-15.1159
	7.42998	-34.1479			-5.43337	-22.1352			-5.93044	-20.4794
	2.96405	42.4268			7.92475	20.0749			10.7237	18.5956
	1.27832	24.1272			10.2448	13.6918			11.2679	13.0966
	16.9436	25.163			-9.72378	-8.14363			-12.2226	-7.79578
	1.66727	26.8879			5.45188	17.3786			5.65909	16.8265
	11.9262	29.769			1.67659	4.97767			1.88858	4.3657
	6.06686	-33.6076			-12.3595	-20.6435			-16.6297	-17.5241
	-4.11617	-27.421			-5.02746	-13.2089			-2.65071	-12.5955
	-11.0802	-20.3022			-2.14372	-12.5304			-4.71598	-10.862
	6.77787	29.927			10.4868	15.4477			10.4707	15.0385
	-15.4098	9.67385			-4.73908	-2.57917			-1.58021	-4.76397
	9.069	29.5792			-1.61781	6.31986			2.67927	3.31658
	8.33048	-34.3891			-3.45319	-19.4581			-2.40826	-18.2515
	5.37664	-34.113			-1.37733	-13.9037			2.46311	-14.4227
	-18.9806	-8.22362			-1.25087	-6.04452			0.26673	-7.3638
	9.60669	25.0172			4.32478	5.81463			5.83968	3.57897
	-21.472	-1.14767			-3.28316	1.00691			-2.66739	0.517867
	-9.66376	-16.3214			-2.85306	-12.8687			-1.50273	-12.8155
	-10.7407	-20.4151			-6.6737	-12.0519			-11.4011	-9.56926
	0.802864	44.8091			10.9106	22.4582			10.9616	21.8879
	6.56727	-35.4037			-1.473	-0.876085			-1.60892	-1.24113
	-6.11601	32.5386			10.7412	21.262			7.76113	21.9793
	8.86197	28.3549			-1.92372	7.42099			-1.60469	6.12815
	-11.0847	-21.911			0.312744	-4.76283			-0.083049	-5.54896
	13.7616	29.5141			1.10672	3.17096			5.00133	1.09214
	-2.22067	39.3307			6.12471	21.7599			5.12451	20.9827
	9.35305	-34.1761			-2.39633	-20.1246			-2.65257	-18.0317
	-2.63171	43.3543			9.47584	21.6099			7.48161	22.2071
	5.97805	-35.8269			-1.69421	-20.4926			-5.96043	-18.2481
	-5.78417	-26.0319			-4.25265	-8.88386			-6.00792	-7.96011
	-8.77763	-20.7442			1.67419	12.2073			-0.542377	13.3143
	2.48267	21.7952			5.18869	14.7251			4.61335	14.2975
	-11.3019	-20.5896			-7.57607	-10.5001			-3.50317	-11.391
	11.0292	-34.8626			-6.2147	-18.8551			-5.63527	-17.4659
	4.97009	-32.8596			-6.79645	-12.8818			-5.40311	-11.3663
	-1.78628	44.5338			4.29465	25.1683			3.80028	25.0075
	2.0052	26.3393			8.02413	18.9352			4.98467	19.4426
	12.836	27.4934			-8.72508	-1.01127			-10.4155	-2.20746
	2.21293	29.3553			6.3635	18.9725			6.07479	18.5977
	7.20139	27.7236			2.21653	9.87038			0.462587	9.31828
	11.0242	-37.1929			-3.03519	-14.5944			-5.29385	-12.6869
	-3.05103	-25.8894			-5.25115	-15.3897			-7.50202	-13.9437
	-14.3645	-17.8004			-4.22361	-10.6526			-5.49253	-10.2721
	1.25073	32.5811			5.74091	19.6681			7.00776	18.9584
	-24.2721	0.209964			2.88054	0.999054			-2.72286	1.2233
	-2.53203	19.0321			2.6273	13.9912			1.86373	13.2573
	4.76169	-35.892			0.1183	-21.8726			-2.41037	-19.8575
	7.74205	-36.1791			-5.63744	-8.05816			-6.78631	-5.77186
	-20.2798	-6.26284			-3.81168	1.9636			-1.12373	0.151245
	6.3562	25.9062			2.57253	5.10924			1.67262	4.46939

## Sheet: Suppl Fig3
HC:	PC1	PC2		TLE:	PC1	PC2		GTCS:	PC1	PC2
lh.7Networks_LH_Vis_1'	14.9195	-17.3605		lh.7Networks_LH_Vis_1'	4.09457	-15.2056		lh.7Networks_LH_Vis_1'	9.41757	-13.9296
lh.7Networks_LH_Vis_2'	17.9955	-11.7964		lh.7Networks_LH_Vis_2'	16.1673	-15.2177		lh.7Networks_LH_Vis_2'	19.0013	-16.39
lh.7Networks_LH_Vis_3'	6.94267	-12.8897		lh.7Networks_LH_Vis_3'	8.13095	-12.8847		lh.7Networks_LH_Vis_3'	10.2972	-12.8529
lh.7Networks_LH_Vis_4'	17.613	-17.0486		lh.7Networks_LH_Vis_4'	15.0388	-21.5268		lh.7Networks_LH_Vis_4'	13.9164	-18.1341
lh.7Networks_LH_Vis_5'	12.2986	-8.68334		lh.7Networks_LH_Vis_5'	14.8904	-11.1075		lh.7Networks_LH_Vis_5'	17.1878	-8.02753
lh.7Networks_LH_Vis_6'	8.55555	-6.02358		lh.7Networks_LH_Vis_6'	0.565675	-8.44737		lh.7Networks_LH_Vis_6'	3.35667	-6.05432
lh.7Networks_LH_Vis_7'	19.6116	-3.27726		lh.7Networks_LH_Vis_7'	19.3947	-11.0117		lh.7Networks_LH_Vis_7'	19.3366	-6.80293
lh.7Networks_LH_Vis_8'	5.33649	-13.0712		lh.7Networks_LH_Vis_8'	2.04251	-9.77674		lh.7Networks_LH_Vis_8'	10.534	-10.4444
lh.7Networks_LH_Vis_9'	16.0806	-14.9054		lh.7Networks_LH_Vis_9'	10.9278	-15.231		lh.7Networks_LH_Vis_9'	18.5231	-15.6582
lh.7Networks_LH_Vis_10'	20.2117	-10.2921		lh.7Networks_LH_Vis_10'	17.9769	-16.6809		lh.7Networks_LH_Vis_10'	15.1905	-17.0522
lh.7Networks_LH_Vis_11'	9.45405	-16.2214		lh.7Networks_LH_Vis_11'	7.10516	-11.8342		lh.7Networks_LH_Vis_11'	14.7137	-13.3945
lh.7Networks_LH_Vis_12'	8.88592	-9.80502		lh.7Networks_LH_Vis_12'	13.7188	-10.375		lh.7Networks_LH_Vis_12'	13.6357	-8.25419
lh.7Networks_LH_Vis_13'	15.6078	-14.2932		lh.7Networks_LH_Vis_13'	23.2563	-15.3573		lh.7Networks_LH_Vis_13'	23.1777	-17.7562
lh.7Networks_LH_Vis_14'	15.502	-19.0218		lh.7Networks_LH_Vis_14'	12.6022	-14.57		lh.7Networks_LH_Vis_14'	14.6514	-16.7759
lh.7Networks_LH_SomMot_1'	-18.8629	-8.13021		lh.7Networks_LH_SomMot_1'	-18.0377	-8.92701		lh.7Networks_LH_SomMot_1'	-7.52439	-7.21095
lh.7Networks_LH_SomMot_2'	-16.1343	-7.9016		lh.7Networks_LH_SomMot_2'	-12.3013	-14.7228		lh.7Networks_LH_SomMot_2'	-6.03244	-9.9973
lh.7Networks_LH_SomMot_3'	-16.4065	-8.45896		lh.7Networks_LH_SomMot_3'	-21.4577	-13.0414		lh.7Networks_LH_SomMot_3'	-9.0518	-10.1478
lh.7Networks_LH_SomMot_4'	-18.0382	-8.35767		lh.7Networks_LH_SomMot_4'	-8.20141	-10.4835		lh.7Networks_LH_SomMot_4'	-6.54885	-10.8423
lh.7Networks_LH_SomMot_5'	-17.3981	-5.39225		lh.7Networks_LH_SomMot_5'	-11.8787	-12.145		lh.7Networks_LH_SomMot_5'	-11.4864	-9.50722
lh.7Networks_LH_SomMot_6'	-6.11259	-9.6686		lh.7Networks_LH_SomMot_6'	5.0543	-16.5649		lh.7Networks_LH_SomMot_6'	5.26095	-10.415
lh.7Networks_LH_SomMot_7'	-4.53071	-8.968		lh.7Networks_LH_SomMot_7'	-0.617198	-14.4545		lh.7Networks_LH_SomMot_7'	0.213878	-8.65221
lh.7Networks_LH_SomMot_8'	-12.7474	-11.572		lh.7Networks_LH_SomMot_8'	-9.67216	-9.52076		lh.7Networks_LH_SomMot_8'	-10.6477	-9.37754
lh.7Networks_LH_SomMot_9'	4.33121	-12.722		lh.7Networks_LH_SomMot_9'	1.90519	-12.9928		lh.7Networks_LH_SomMot_9'	4.5987	-9.39605
lh.7Networks_LH_SomMot_10'	-1.12735	-17.5404		lh.7Networks_LH_SomMot_10'	1.63246	-17.5036		lh.7Networks_LH_SomMot_10'	6.43219	-15.5459
lh.7Networks_LH_SomMot_11'	0.716638	-9.36171		lh.7Networks_LH_SomMot_11'	1.36446	-7.5193		lh.7Networks_LH_SomMot_11'	-3.25457	-2.46939
lh.7Networks_LH_SomMot_12'	-3.3059	-14.8368		lh.7Networks_LH_SomMot_12'	1.53779	-17.6713		lh.7Networks_LH_SomMot_12'	4.57427	-12.9571
lh.7Networks_LH_SomMot_13'	-1.41566	-17.8143		lh.7Networks_LH_SomMot_13'	0.345905	-14.8399		lh.7Networks_LH_SomMot_13'	-2.58542	-10.8109
lh.7Networks_LH_SomMot_14'	-3.89372	-13.5112		lh.7Networks_LH_SomMot_14'	-2.93716	-11.2246		lh.7Networks_LH_SomMot_14'	-2.19821	-9.45828
lh.7Networks_LH_SomMot_15'	-3.13609	-12.6552		lh.7Networks_LH_SomMot_15'	6.63093	-10.3989		lh.7Networks_LH_SomMot_15'	4.30532	-9.26562
lh.7Networks_LH_SomMot_16'	-7.86589	-19.8645		lh.7Networks_LH_SomMot_16'	-1.83276	-14.2002		lh.7Networks_LH_SomMot_16'	-0.359532	-13.0888
lh.7Networks_LH_DorsAttn_Post_1'	7.38605	-5.50057		lh.7Networks_LH_DorsAttn_Post_1'	7.79297	-9.05296		lh.7Networks_LH_DorsAttn_Post_1'	6.40105	-6.51398
lh.7Networks_LH_DorsAttn_Post_2'	-2.49544	-0.439336		lh.7Networks_LH_DorsAttn_Post_2'	1.03934	-1.51469		lh.7Networks_LH_DorsAttn_Post_2'	-3.48069	-1.34291
lh.7Networks_LH_DorsAttn_Post_3'	5.69958	2.50473		lh.7Networks_LH_DorsAttn_Post_3'	6.10146	0.0303056		lh.7Networks_LH_DorsAttn_Post_3'	7.01857	2.4218
lh.7Networks_LH_DorsAttn_Post_4'	-3.99136	-3.14444		lh.7Networks_LH_DorsAttn_Post_4'	-1.35052	-4.1004		lh.7Networks_LH_DorsAttn_Post_4'	-3.58475	-0.512816
lh.7Networks_LH_DorsAttn_Post_5'	1.49634	-7.88459		lh.7Networks_LH_DorsAttn_Post_5'	3.02067	-5.35393		lh.7Networks_LH_DorsAttn_Post_5'	-3.42007	-5.16541
lh.7Networks_LH_DorsAttn_Post_6'	5.65494	8.75086		lh.7Networks_LH_DorsAttn_Post_6'	3.12215	5.18944		lh.7Networks_LH_DorsAttn_Post_6'	-2.92154	5.2271
lh.7Networks_LH_DorsAttn_Post_7'	7.66283	2.52628		lh.7Networks_LH_DorsAttn_Post_7'	12.4826	5.85044		lh.7Networks_LH_DorsAttn_Post_7'	10.5957	10.2419
lh.7Networks_LH_DorsAttn_Post_8'	5.59211	7.37308		lh.7Networks_LH_DorsAttn_Post_8'	7.91994	4.28821		lh.7Networks_LH_DorsAttn_Post_8'	4.17335	8.59861
lh.7Networks_LH_DorsAttn_Post_9'	8.32364	6.05839		lh.7Networks_LH_DorsAttn_Post_9'	15.3878	7.6744		lh.7Networks_LH_DorsAttn_Post_9'	10.7546	10.0825
lh.7Networks_LH_DorsAttn_Post_10'	-0.825488	-6.39199		lh.7Networks_LH_DorsAttn_Post_10'	3.19944	-6.13254		lh.7Networks_LH_DorsAttn_Post_10'	3.12133	-0.0697796
lh.7Networks_LH_DorsAttn_FEF_1'	-2.45476	-5.89334		lh.7Networks_LH_DorsAttn_FEF_1'	-5.86085	-6.0076		lh.7Networks_LH_DorsAttn_FEF_1'	-5.26537	-1.99997
lh.7Networks_LH_DorsAttn_FEF_2'	-0.203505	-1.29201		lh.7Networks_LH_DorsAttn_FEF_2'	1.38543	2.37244		lh.7Networks_LH_DorsAttn_FEF_2'	-3.71316	3.25496
lh.7Networks_LH_DorsAttn_PrCv_1'	0.674185	3.62963		lh.7Networks_LH_DorsAttn_PrCv_1'	-6.02755	3.48725		lh.7Networks_LH_DorsAttn_PrCv_1'	-5.82204	0.74639
lh.7Networks_LH_SalVentAttn_ParOper_1'	-6.79792	-0.0586027		lh.7Networks_LH_SalVentAttn_ParOper_1'	-8.27545	-7.95088		lh.7Networks_LH_SalVentAttn_ParOper_1'	-8.50233	-5.3594
lh.7Networks_LH_SalVentAttn_ParOper_2'	-12.0341	1.99338		lh.7Networks_LH_SalVentAttn_ParOper_2'	-7.85934	-4.03995		lh.7Networks_LH_SalVentAttn_ParOper_2'	-10.4585	-3.48107
lh.7Networks_LH_SalVentAttn_ParOper_3'	-5.94374	7.4446		lh.7Networks_LH_SalVentAttn_ParOper_3'	0.391875	4.07645		lh.7Networks_LH_SalVentAttn_ParOper_3'	-6.56545	4.66448
lh.7Networks_LH_SalVentAttn_FrOperIns_1'	-22.964	-3.96318		lh.7Networks_LH_SalVentAttn_FrOperIns_1'	-23.2434	-4.17814		lh.7Networks_LH_SalVentAttn_FrOperIns_1'	-15.9844	-2.1718
lh.7Networks_LH_SalVentAttn_FrOperIns_2'	-14.429	2.62668		lh.7Networks_LH_SalVentAttn_FrOperIns_2'	-17.6066	5.36335		lh.7Networks_LH_SalVentAttn_FrOperIns_2'	-20.6258	1.51801
lh.7Networks_LH_SalVentAttn_FrOperIns_3'	-18.5396	-2.80036		lh.7Networks_LH_SalVentAttn_FrOperIns_3'	-18.1912	-1.68544		lh.7Networks_LH_SalVentAttn_FrOperIns_3'	-12.2103	-6.54824
lh.7Networks_LH_SalVentAttn_FrOperIns_4'	-16.1107	4.4272		lh.7Networks_LH_SalVentAttn_FrOperIns_4'	-9.4724	1.4757		lh.7Networks_LH_SalVentAttn_FrOperIns_4'	-13.0446	-1.46085
lh.7Networks_LH_SalVentAttn_PFCl_1'	-4.11731	6.27264		lh.7Networks_LH_SalVentAttn_PFCl_1'	-5.10662	7.77844		lh.7Networks_LH_SalVentAttn_PFCl_1'	-9.97356	5.18329
lh.7Networks_LH_SalVentAttn_Med_1'	-17.8444	-1.66333		lh.7Networks_LH_SalVentAttn_Med_1'	-15.7737	-1.03159		lh.7Networks_LH_SalVentAttn_Med_1'	-18.0354	-5.54867
lh.7Networks_LH_SalVentAttn_Med_2'	-8.78438	-1.91744		lh.7Networks_LH_SalVentAttn_Med_2'	-2.427	2.02423		lh.7Networks_LH_SalVentAttn_Med_2'	-7.38672	3.71562
lh.7Networks_LH_SalVentAttn_Med_3'	-12.5823	-6.0182		lh.7Networks_LH_SalVentAttn_Med_3'	-7.30143	-5.59588		lh.7Networks_LH_SalVentAttn_Med_3'	-10.0136	-6.39721
lh.7Networks_LH_Limbic_OFC_1'	5.89355	8.03647		lh.7Networks_LH_Limbic_OFC_1'	14.2619	3.03049		lh.7Networks_LH_Limbic_OFC_1'	5.8477	10.8971
lh.7Networks_LH_Limbic_OFC_2'	6.75143	12.6494		lh.7Networks_LH_Limbic_OFC_2'	17.7305	6.68317		lh.7Networks_LH_Limbic_OFC_2'	12.5186	8.89361
lh.7Networks_LH_Limbic_TempPole_1'	2.60129	3.35156		lh.7Networks_LH_Limbic_TempPole_1'	-1.69698	0.975642		lh.7Networks_LH_Limbic_TempPole_1'	4.12215	2.52853
lh.7Networks_LH_Limbic_TempPole_2'	1.89641	1.104		lh.7Networks_LH_Limbic_TempPole_2'	-10.4031	4.02493		lh.7Networks_LH_Limbic_TempPole_2'	-2.52856	0.792222
lh.7Networks_LH_Limbic_TempPole_3'	1.64703	2.07714		lh.7Networks_LH_Limbic_TempPole_3'	-0.599573	4.58944		lh.7Networks_LH_Limbic_TempPole_3'	-0.893232	7.21276
lh.7Networks_LH_Limbic_TempPole_4'	-17.0466	-4.96845		lh.7Networks_LH_Limbic_TempPole_4'	-22.1929	3.17234		lh.7Networks_LH_Limbic_TempPole_4'	-15.7661	-3.16894
lh.7Networks_LH_Cont_Par_1'	0.106837	12.5052		lh.7Networks_LH_Cont_Par_1'	-1.91549	9.20765		lh.7Networks_LH_Cont_Par_1'	-3.85048	8.87531
lh.7Networks_LH_Cont_Par_2'	7.23429	21.7504		lh.7Networks_LH_Cont_Par_2'	1.63751	16.7709		lh.7Networks_LH_Cont_Par_2'	4.1709	14.9292
lh.7Networks_LH_Cont_Par_3'	0.941113	7.95312		lh.7Networks_LH_Cont_Par_3'	1.71847	8.12253		lh.7Networks_LH_Cont_Par_3'	-7.81437	4.59615
lh.7Networks_LH_Cont_Temp_1'	7.20601	11.0604		lh.7Networks_LH_Cont_Temp_1'	0.58904	13.7364		lh.7Networks_LH_Cont_Temp_1'	0.494611	10.1705
lh.7Networks_LH_Cont_OFC_1'	0.593761	8.21801		lh.7Networks_LH_Cont_OFC_1'	5.60001	6.41531		lh.7Networks_LH_Cont_OFC_1'	1.87483	7.40955
lh.7Networks_LH_Cont_PFCl_1'	0.920733	14.3607		lh.7Networks_LH_Cont_PFCl_1'	3.22428	16.5319		lh.7Networks_LH_Cont_PFCl_1'	0.777838	11.3697
lh.7Networks_LH_Cont_PFCl_2'	4.83009	12.0435		lh.7Networks_LH_Cont_PFCl_2'	5.87717	10.2706		lh.7Networks_LH_Cont_PFCl_2'	2.02936	11.3767
lh.7Networks_LH_Cont_PFCl_3'	-4.5275	10.5828		lh.7Networks_LH_Cont_PFCl_3'	-0.844915	12.6106		lh.7Networks_LH_Cont_PFCl_3'	-9.80902	6.36351
lh.7Networks_LH_Cont_PFCl_4'	2.04296	14.3751		lh.7Networks_LH_Cont_PFCl_4'	-1.04587	10.9603		lh.7Networks_LH_Cont_PFCl_4'	-4.93459	6.22175
lh.7Networks_LH_Cont_PFCl_5'	1.42496	9.02827		lh.7Networks_LH_Cont_PFCl_5'	0.0243582	7.95267		lh.7Networks_LH_Cont_PFCl_5'	-1.04469	6.50085
lh.7Networks_LH_Cont_pCun_1'	7.64094	4.31822		lh.7Networks_LH_Cont_pCun_1'	11.5744	6.12249		lh.7Networks_LH_Cont_pCun_1'	8.58738	6.53241
lh.7Networks_LH_Cont_Cing_1'	-1.08454	7.31786		lh.7Networks_LH_Cont_Cing_1'	-5.81342	13.0639		lh.7Networks_LH_Cont_Cing_1'	-8.9528	13.5928
lh.7Networks_LH_Cont_Cing_2'	-11.5466	0.699039		lh.7Networks_LH_Cont_Cing_2'	-18.0592	0.968375		lh.7Networks_LH_Cont_Cing_2'	-18.6212	3.6484
lh.7Networks_LH_Default_Temp_1'	7.70727	3.97837		lh.7Networks_LH_Default_Temp_1'	-0.972741	8.45614		lh.7Networks_LH_Default_Temp_1'	7.46081	5.08058
lh.7Networks_LH_Default_Temp_2'	5.17476	8.72549		lh.7Networks_LH_Default_Temp_2'	-7.24227	16.1255		lh.7Networks_LH_Default_Temp_2'	6.76796	13.9413
lh.7Networks_LH_Default_Temp_3'	5.95446	-0.690101		lh.7Networks_LH_Default_Temp_3'	-6.3072	-3.17422		lh.7Networks_LH_Default_Temp_3'	8.10811	0.799498
lh.7Networks_LH_Default_Temp_4'	1.42834	1.1213		lh.7Networks_LH_Default_Temp_4'	-2.98638	4.47146		lh.7Networks_LH_Default_Temp_4'	2.10605	6.16724
lh.7Networks_LH_Default_Temp_5'	-0.191525	-2.89313		lh.7Networks_LH_Default_Temp_5'	-3.53723	-5.89052		lh.7Networks_LH_Default_Temp_5'	-0.356573	-2.37629
lh.7Networks_LH_Default_Par_1'	4.05343	1.13537		lh.7Networks_LH_Default_Par_1'	-3.21928	7.30481		lh.7Networks_LH_Default_Par_1'	4.37019	5.85264
lh.7Networks_LH_Default_Par_2'	3.49745	7.89568		lh.7Networks_LH_Default_Par_2'	3.17324	10.3061		lh.7Networks_LH_Default_Par_2'	6.13938	11.3954
lh.7Networks_LH_Default_Par_3'	5.82696	8.99646		lh.7Networks_LH_Default_Par_3'	-7.44279	13.2481		lh.7Networks_LH_Default_Par_3'	-1.51483	9.66482
lh.7Networks_LH_Default_Par_4'	9.04525	15.803		lh.7Networks_LH_Default_Par_4'	1.83962	20.7233		lh.7Networks_LH_Default_Par_4'	4.37194	22.1139
lh.7Networks_LH_Default_PFC_1'	-7.02334	5.10173		lh.7Networks_LH_Default_PFC_1'	-8.68914	7.62595		lh.7Networks_LH_Default_PFC_1'	-10.5969	5.32501
lh.7Networks_LH_Default_PFC_2'	3.46008	15.0189		lh.7Networks_LH_Default_PFC_2'	6.91694	10.4151		lh.7Networks_LH_Default_PFC_2'	4.51391	12.0488
lh.7Networks_LH_Default_PFC_3'	-3.06763	7.44783		lh.7Networks_LH_Default_PFC_3'	-3.82521	8.95412		lh.7Networks_LH_Default_PFC_3'	-3.28407	4.62027
lh.7Networks_LH_Default_PFC_4'	12.1478	11.0966		lh.7Networks_LH_Default_PFC_4'	14.4967	10.6366		lh.7Networks_LH_Default_PFC_4'	15.9055	12.2881
lh.7Networks_LH_Default_PFC_5'	-3.77713	8.25145		lh.7Networks_LH_Default_PFC_5'	-5.78853	7.36805		lh.7Networks_LH_Default_PFC_5'	-3.77319	6.48744
lh.7Networks_LH_Default_PFC_6'	1.39649	12.9964		lh.7Networks_LH_Default_PFC_6'	-0.319619	13.1119		lh.7Networks_LH_Default_PFC_6'	-1.25137	15.8459
lh.7Networks_LH_Default_PFC_7'	4.30453	13.1868		lh.7Networks_LH_Default_PFC_7'	7.05202	12.255		lh.7Networks_LH_Default_PFC_7'	12.9664	12.1188
lh.7Networks_LH_Default_PFC_8'	-6.6689	7.14351		lh.7Networks_LH_Default_PFC_8'	-13.4681	5.01088		lh.7Networks_LH_Default_PFC_8'	-17.9043	1.59325
lh.7Networks_LH_Default_PFC_9'	7.38439	13.3409		lh.7Networks_LH_Default_PFC_9'	3.46986	14.9877		lh.7Networks_LH_Default_PFC_9'	10.7953	13.1667
lh.7Networks_LH_Default_PFC_10'	-2.11052	12.5998		lh.7Networks_LH_Default_PFC_10'	-5.52927	13.5089		lh.7Networks_LH_Default_PFC_10'	-9.9714	11.13
lh.7Networks_LH_Default_PFC_11'	6.34539	19.5514		lh.7Networks_LH_Default_PFC_11'	4.73931	17.8285		lh.7Networks_LH_Default_PFC_11'	2.76842	18.4218
lh.7Networks_LH_Default_PFC_12'	4.12937	14.6532		lh.7Networks_LH_Default_PFC_12'	5.05075	14.0617		lh.7Networks_LH_Default_PFC_12'	4.41519	18.8448
lh.7Networks_LH_Default_PFC_13'	-1.54058	4.41391		lh.7Networks_LH_Default_PFC_13'	1.5231	8.44742		lh.7Networks_LH_Default_PFC_13'	-2.44765	6.59163
lh.7Networks_LH_Default_pCunPCC_1'	8.61933	6.7227		lh.7Networks_LH_Default_pCunPCC_1'	8.08806	6.71593		lh.7Networks_LH_Default_pCunPCC_1'	7.58068	8.64299
lh.7Networks_LH_Default_pCunPCC_2'	7.21667	14.8961		lh.7Networks_LH_Default_pCunPCC_2'	4.18326	15.6221		lh.7Networks_LH_Default_pCunPCC_2'	7.55003	16.6106
lh.7Networks_LH_Default_pCunPCC_3'	3.05229	11.0374		lh.7Networks_LH_Default_pCunPCC_3'	-1.21455	15.6611		lh.7Networks_LH_Default_pCunPCC_3'	-3.60214	18.2392
lh.7Networks_LH_Default_pCunPCC_4'	9.86966	16.7147		lh.7Networks_LH_Default_pCunPCC_4'	8.11441	17.9847		lh.7Networks_LH_Default_pCunPCC_4'	6.40447	17.0603
lh.7Networks_LH_Default_PHC_1'	3.75596	1.45859		lh.7Networks_LH_Default_PHC_1'	-8.02257	0.850627		lh.7Networks_LH_Default_PHC_1'	-1.75103	2.26073
rh.7Networks_RH_Vis_1'	8.66397	-10.6573		rh.7Networks_RH_Vis_1'	-0.485746	-5.77831		rh.7Networks_RH_Vis_1'	5.93236	-4.76569
rh.7Networks_RH_Vis_2'	4.98835	-9.21476		rh.7Networks_RH_Vis_2'	-2.98175	-4.94914		rh.7Networks_RH_Vis_2'	5.8816	-3.29173
rh.7Networks_RH_Vis_3'	15.3611	-14.8026		rh.7Networks_RH_Vis_3'	10.3514	-17.2073		rh.7Networks_RH_Vis_3'	20.4101	-19.6363
rh.7Networks_RH_Vis_4'	16.9483	-16.4407		rh.7Networks_RH_Vis_4'	12.8876	-17.0879		rh.7Networks_RH_Vis_4'	15.3099	-20.656
rh.7Networks_RH_Vis_5'	7.43639	-13.1883		rh.7Networks_RH_Vis_5'	2.99031	-13.6268		rh.7Networks_RH_Vis_5'	13.0066	-12.4087
rh.7Networks_RH_Vis_6'	15.2487	-2.42816		rh.7Networks_RH_Vis_6'	19.1474	-7.93014		rh.7Networks_RH_Vis_6'	19.7829	-7.34727
rh.7Networks_RH_Vis_7'	11.7166	-9.91299		rh.7Networks_RH_Vis_7'	6.09337	-13.8965		rh.7Networks_RH_Vis_7'	9.00872	-11.7604
rh.7Networks_RH_Vis_8'	16.9091	-6.91994		rh.7Networks_RH_Vis_8'	13.6971	-9.61402		rh.7Networks_RH_Vis_8'	17.875	-12.8657
rh.7Networks_RH_Vis_9'	21.7558	-9.56151		rh.7Networks_RH_Vis_9'	19.7169	-18.0907		rh.7Networks_RH_Vis_9'	16.9467	-18.7426
rh.7Networks_RH_Vis_10'	19.5724	-13.0534		rh.7Networks_RH_Vis_10'	8.64014	-15.8852		rh.7Networks_RH_Vis_10'	12.5539	-13.9842
rh.7Networks_RH_Vis_11'	10.292	-11.8633		rh.7Networks_RH_Vis_11'	0.954873	-8.68072		rh.7Networks_RH_Vis_11'	12.2548	-15.4975
rh.7Networks_RH_Vis_12'	19.0111	-14.9139		rh.7Networks_RH_Vis_12'	14.0961	-16.0942		rh.7Networks_RH_Vis_12'	19.2608	-18.3022
rh.7Networks_RH_Vis_13'	15.7597	-13.3449		rh.7Networks_RH_Vis_13'	18.4224	-14.2159		rh.7Networks_RH_Vis_13'	15.2964	-9.68051
rh.7Networks_RH_Vis_14'	14.6464	-11.506		rh.7Networks_RH_Vis_14'	21.2516	-9.21086		rh.7Networks_RH_Vis_14'	15.9965	-8.83986
rh.7Networks_RH_Vis_15'	6.74708	-6.44636		rh.7Networks_RH_Vis_15'	7.96545	-6.77871		rh.7Networks_RH_Vis_15'	8.35391	-7.28316
rh.7Networks_RH_SomMot_1'	-15.0205	-8.47153		rh.7Networks_RH_SomMot_1'	-12.8928	-10.9176		rh.7Networks_RH_SomMot_1'	-7.63847	-9.81158
rh.7Networks_RH_SomMot_2'	-8.52016	-6.75336		rh.7Networks_RH_SomMot_2'	-9.13373	-11.3584		rh.7Networks_RH_SomMot_2'	-0.174172	-5.62127
rh.7Networks_RH_SomMot_3'	-14.1214	-10.0737		rh.7Networks_RH_SomMot_3'	-17.458	-8.73795		rh.7Networks_RH_SomMot_3'	-8.4775	-13.614
rh.7Networks_RH_SomMot_4'	-13.5976	-7.99781		rh.7Networks_RH_SomMot_4'	-18.6886	-8.62244		rh.7Networks_RH_SomMot_4'	-14.8244	-10.3728
rh.7Networks_RH_SomMot_5'	-13.7742	-8.23165		rh.7Networks_RH_SomMot_5'	-0.765879	-11.688		rh.7Networks_RH_SomMot_5'	-6.51653	-10.3638
rh.7Networks_RH_SomMot_6'	-14.1353	-6.47642		rh.7Networks_RH_SomMot_6'	-6.08442	-10.2738		rh.7Networks_RH_SomMot_6'	-7.62078	-12.4728
rh.7Networks_RH_SomMot_7'	-3.87652	-8.43197		rh.7Networks_RH_SomMot_7'	4.76251	-13.8016		rh.7Networks_RH_SomMot_7'	3.54674	-11.0342
rh.7Networks_RH_SomMot_8'	-13.9274	-8.09259		rh.7Networks_RH_SomMot_8'	-17.3351	1.48445		rh.7Networks_RH_SomMot_8'	-16.0524	-3.40751
rh.7Networks_RH_SomMot_9'	-4.8518	-10.2905		rh.7Networks_RH_SomMot_9'	3.77245	-12.7254		rh.7Networks_RH_SomMot_9'	1.35786	-9.09551
rh.7Networks_RH_SomMot_10'	-2.76502	-14.1425		rh.7Networks_RH_SomMot_10'	1.60149	-14.6828		rh.7Networks_RH_SomMot_10'	4.37176	-11.0418
rh.7Networks_RH_SomMot_11'	-14.6888	-14.1886		rh.7Networks_RH_SomMot_11'	-11.1009	-11.882		rh.7Networks_RH_SomMot_11'	-10.4618	-12.4012
rh.7Networks_RH_SomMot_12'	-1.72628	-14.4413		rh.7Networks_RH_SomMot_12'	-1.36969	-15.7253		rh.7Networks_RH_SomMot_12'	4.88876	-16.9471
rh.7Networks_RH_SomMot_13'	-4.06139	-9.08982		rh.7Networks_RH_SomMot_13'	2.71142	-13.8091		rh.7Networks_RH_SomMot_13'	-7.94667	-12.2588
rh.7Networks_RH_SomMot_14'	0.691507	-13.849		rh.7Networks_RH_SomMot_14'	4.79606	-18.7417		rh.7Networks_RH_SomMot_14'	3.19016	-17.0908
rh.7Networks_RH_SomMot_15'	-7.8935	-16.3035		rh.7Networks_RH_SomMot_15'	0.0283323	-18.871		rh.7Networks_RH_SomMot_15'	1.19854	-15.9248
rh.7Networks_RH_SomMot_16'	-4.80907	-13.3094		rh.7Networks_RH_SomMot_16'	-4.46903	-8.17054		rh.7Networks_RH_SomMot_16'	-5.17353	-10.7034
rh.7Networks_RH_SomMot_17'	-4.83035	-11.6786		rh.7Networks_RH_SomMot_17'	7.80412	-5.05337		rh.7Networks_RH_SomMot_17'	0.710209	-8.10547
rh.7Networks_RH_SomMot_18'	-2.5612	-14.1574		rh.7Networks_RH_SomMot_18'	4.53171	-10.3638		rh.7Networks_RH_SomMot_18'	1.56097	-10.9062
rh.7Networks_RH_SomMot_19'	-5.06907	-15.3817		rh.7Networks_RH_SomMot_19'	-0.169546	-15.8537		rh.7Networks_RH_SomMot_19'	-1.37485	-14.7105
rh.7Networks_RH_DorsAttn_Post_1'	3.57068	-5.1671		rh.7Networks_RH_DorsAttn_Post_1'	3.46407	-11.8496		rh.7Networks_RH_DorsAttn_Post_1'	4.02498	-7.29685
rh.7Networks_RH_DorsAttn_Post_2'	3.46919	-7.9784		rh.7Networks_RH_DorsAttn_Post_2'	-0.339479	-6.76113		rh.7Networks_RH_DorsAttn_Post_2'	3.90612	-6.01899
rh.7Networks_RH_DorsAttn_Post_3'	-9.55747	-6.30592		rh.7Networks_RH_DorsAttn_Post_3'	2.06983	-8.4507		rh.7Networks_RH_DorsAttn_Post_3'	-4.40515	-3.32148
rh.7Networks_RH_DorsAttn_Post_4'	0.00782997	8.42636		rh.7Networks_RH_DorsAttn_Post_4'	4.6924	5.50095		rh.7Networks_RH_DorsAttn_Post_4'	-7.51479	2.68613
rh.7Networks_RH_DorsAttn_Post_5'	-2.36797	-6.69395		rh.7Networks_RH_DorsAttn_Post_5'	5.15092	-8.18666		rh.7Networks_RH_DorsAttn_Post_5'	-8.43312	-3.87902
rh.7Networks_RH_DorsAttn_Post_6'	2.13462	2.76072		rh.7Networks_RH_DorsAttn_Post_6'	15.9934	2.68101		rh.7Networks_RH_DorsAttn_Post_6'	11.5819	2.99334
rh.7Networks_RH_DorsAttn_Post_7'	2.88799	4.54047		rh.7Networks_RH_DorsAttn_Post_7'	5.99531	2.52172		rh.7Networks_RH_DorsAttn_Post_7'	-4.19746	3.63142
rh.7Networks_RH_DorsAttn_Post_8'	7.20103	-1.07531		rh.7Networks_RH_DorsAttn_Post_8'	8.91769	-1.45876		rh.7Networks_RH_DorsAttn_Post_8'	7.37896	1.13531
rh.7Networks_RH_DorsAttn_Post_9'	1.20637	-0.268324		rh.7Networks_RH_DorsAttn_Post_9'	13.6112	2.02489		rh.7Networks_RH_DorsAttn_Post_9'	4.87296	3.64813
rh.7Networks_RH_DorsAttn_Post_10'	-5.03288	-7.68303		rh.7Networks_RH_DorsAttn_Post_10'	8.96917	-10.3103		rh.7Networks_RH_DorsAttn_Post_10'	-3.02388	-6.94945
rh.7Networks_RH_DorsAttn_FEF_1'	-4.87537	-7.80583		rh.7Networks_RH_DorsAttn_FEF_1'	-7.58435	-8.47659		rh.7Networks_RH_DorsAttn_FEF_1'	-7.50233	-8.15698
rh.7Networks_RH_DorsAttn_FEF_2'	-8.12695	-0.00501752		rh.7Networks_RH_DorsAttn_FEF_2'	-4.33433	2.93137		rh.7Networks_RH_DorsAttn_FEF_2'	-1.4087	-0.956678
rh.7Networks_RH_DorsAttn_PrCv_1'	-7.14514	4.85861		rh.7Networks_RH_DorsAttn_PrCv_1'	-7.16643	2.63201		rh.7Networks_RH_DorsAttn_PrCv_1'	-16.3159	-0.401034
rh.7Networks_RH_SalVentAttn_TempOccPar_1'	4.74997	1.49534		rh.7Networks_RH_SalVentAttn_TempOccPar_1'	-7.28398	-0.341459		rh.7Networks_RH_SalVentAttn_TempOccPar_1'	-7.22761	2.33174
rh.7Networks_RH_SalVentAttn_TempOccPar_2'	2.5992	-0.956606		rh.7Networks_RH_SalVentAttn_TempOccPar_2'	-10.6198	-3.12929		rh.7Networks_RH_SalVentAttn_TempOccPar_2'	-8.1534	-2.15583
rh.7Networks_RH_SalVentAttn_TempOccPar_3'	-16.1517	1.6934		rh.7Networks_RH_SalVentAttn_TempOccPar_3'	-10.8871	-3.47363		rh.7Networks_RH_SalVentAttn_TempOccPar_3'	-15.1848	-4.8283
rh.7Networks_RH_SalVentAttn_PrC_1'	-6.31	-3.47213		rh.7Networks_RH_SalVentAttn_PrC_1'	-2.23283	-1.13054		rh.7Networks_RH_SalVentAttn_PrC_1'	-12.7118	-2.82911
rh.7Networks_RH_SalVentAttn_FrOperIns_1'	-20.5733	0.395022		rh.7Networks_RH_SalVentAttn_FrOperIns_1'	-19.4149	-2.0488		rh.7Networks_RH_SalVentAttn_FrOperIns_1'	-18.6217	-1.3523
rh.7Networks_RH_SalVentAttn_FrOperIns_2'	-21.3483	-7.56135		rh.7Networks_RH_SalVentAttn_FrOperIns_2'	-17.9143	-7.08453		rh.7Networks_RH_SalVentAttn_FrOperIns_2'	-12.3615	-5.81002
rh.7Networks_RH_SalVentAttn_FrOperIns_3'	-13.1777	5.64246		rh.7Networks_RH_SalVentAttn_FrOperIns_3'	-12.135	8.97237		rh.7Networks_RH_SalVentAttn_FrOperIns_3'	-20.138	1.41869
rh.7Networks_RH_SalVentAttn_FrOperIns_4'	-21.2131	-2.20717		rh.7Networks_RH_SalVentAttn_FrOperIns_4'	-12.6306	-3.06985		rh.7Networks_RH_SalVentAttn_FrOperIns_4'	-15.329	-2.29446
rh.7Networks_RH_SalVentAttn_Med_1'	-17.7525	-2.96433		rh.7Networks_RH_SalVentAttn_Med_1'	-15.1018	-4.13583		rh.7Networks_RH_SalVentAttn_Med_1'	-18.3045	-7.05765
rh.7Networks_RH_SalVentAttn_Med_2'	-11.0498	-0.388101		rh.7Networks_RH_SalVentAttn_Med_2'	-6.1403	5.33252		rh.7Networks_RH_SalVentAttn_Med_2'	-10.5642	-2.49279
rh.7Networks_RH_SalVentAttn_Med_3'	-13.6552	-1.08567		rh.7Networks_RH_SalVentAttn_Med_3'	-5.07064	-1.97824		rh.7Networks_RH_SalVentAttn_Med_3'	-14.5325	-2.49582
rh.7Networks_RH_Limbic_OFC_1'	3.80549	9.21576		rh.7Networks_RH_Limbic_OFC_1'	18.6261	8.08442		rh.7Networks_RH_Limbic_OFC_1'	16.546	11.1366
rh.7Networks_RH_Limbic_OFC_2'	-4.4623	5.41236		rh.7Networks_RH_Limbic_OFC_2'	1.51187	5.25896		rh.7Networks_RH_Limbic_OFC_2'	-1.80378	9.56677
rh.7Networks_RH_Limbic_OFC_3'	10.2728	7.79116		rh.7Networks_RH_Limbic_OFC_3'	9.41479	11.0436		rh.7Networks_RH_Limbic_OFC_3'	17.1171	9.23354
rh.7Networks_RH_Limbic_TempPole_1'	-0.782839	5.44369		rh.7Networks_RH_Limbic_TempPole_1'	0.609269	0.277761		rh.7Networks_RH_Limbic_TempPole_1'	6.08	6.23361
rh.7Networks_RH_Limbic_TempPole_2'	-0.423007	4.95549		rh.7Networks_RH_Limbic_TempPole_2'	-2.40585	8.27147		rh.7Networks_RH_Limbic_TempPole_2'	4.32895	2.13418
rh.7Networks_RH_Limbic_TempPole_3'	3.02776	-0.914102		rh.7Networks_RH_Limbic_TempPole_3'	-1.98439	1.15475		rh.7Networks_RH_Limbic_TempPole_3'	2.97509	0.561193
rh.7Networks_RH_Cont_Par_1'	-8.03576	9.39242		rh.7Networks_RH_Cont_Par_1'	-4.02125	12.753		rh.7Networks_RH_Cont_Par_1'	-8.60834	-0.175824
rh.7Networks_RH_Cont_Par_2'	-1.88132	13.4305		rh.7Networks_RH_Cont_Par_2'	-0.410874	15.5865		rh.7Networks_RH_Cont_Par_2'	-9.84678	7.51618
rh.7Networks_RH_Cont_Par_3'	6.6328	14.8568		rh.7Networks_RH_Cont_Par_3'	-0.934749	15.6554		rh.7Networks_RH_Cont_Par_3'	2.26614	10.6892
rh.7Networks_RH_Cont_Temp_1'	3.86242	9.20526		rh.7Networks_RH_Cont_Temp_1'	-2.61828	11.3375		rh.7Networks_RH_Cont_Temp_1'	-3.1369	10.8719
rh.7Networks_RH_Cont_PFCv_1'	-12.591	7.87369		rh.7Networks_RH_Cont_PFCv_1'	-15.2041	6.00407		rh.7Networks_RH_Cont_PFCv_1'	-20.8757	1.30841
rh.7Networks_RH_Cont_PFCl_1'	-1.62123	8.98144		rh.7Networks_RH_Cont_PFCl_1'	2.22197	11.872		rh.7Networks_RH_Cont_PFCl_1'	-0.584289	9.22081
rh.7Networks_RH_Cont_PFCl_2'	1.2048	14.6831		rh.7Networks_RH_Cont_PFCl_2'	2.73908	16.3808		rh.7Networks_RH_Cont_PFCl_2'	1.34486	12.2103
rh.7Networks_RH_Cont_PFCl_3'	-5.86739	6.71917		rh.7Networks_RH_Cont_PFCl_3'	-1.62601	13.5407		rh.7Networks_RH_Cont_PFCl_3'	-10.8105	5.86275
rh.7Networks_RH_Cont_PFCl_4'	-0.33669	6.32983		rh.7Networks_RH_Cont_PFCl_4'	-6.63218	8.9352		rh.7Networks_RH_Cont_PFCl_4'	-6.24	6.36731
rh.7Networks_RH_Cont_PFCl_5'	-5.85999	6.84362		rh.7Networks_RH_Cont_PFCl_5'	-2.72589	12.0783		rh.7Networks_RH_Cont_PFCl_5'	-10.3358	2.03743
rh.7Networks_RH_Cont_PFCl_6'	0.91548	16.1224		rh.7Networks_RH_Cont_PFCl_6'	-5.01765	17.3818		rh.7Networks_RH_Cont_PFCl_6'	-1.18447	15.7814
rh.7Networks_RH_Cont_PFCl_7'	0.789222	15.4545		rh.7Networks_RH_Cont_PFCl_7'	-3.78359	15.4279		rh.7Networks_RH_Cont_PFCl_7'	-2.77218	13.5368
rh.7Networks_RH_Cont_pCun_1'	5.38829	4.26693		rh.7Networks_RH_Cont_pCun_1'	9.99656	6.10191		rh.7Networks_RH_Cont_pCun_1'	5.38257	2.87777
rh.7Networks_RH_Cont_Cing_1'	0.242904	7.72938		rh.7Networks_RH_Cont_Cing_1'	-5.10342	16.1321		rh.7Networks_RH_Cont_Cing_1'	-9.88761	14.1375
rh.7Networks_RH_Cont_Cing_2'	-11.4484	0.137565		rh.7Networks_RH_Cont_Cing_2'	-19.5188	0.681644		rh.7Networks_RH_Cont_Cing_2'	-20.3305	4.02818
rh.7Networks_RH_Cont_PFCmp_1'	-6.66118	8.80135		rh.7Networks_RH_Cont_PFCmp_1'	-13.7625	8.74023		rh.7Networks_RH_Cont_PFCmp_1'	-21.3104	0.901564
rh.7Networks_RH_Cont_PFCmp_2'	-6.02294	8.37912		rh.7Networks_RH_Cont_PFCmp_2'	-5.28586	14.2794		rh.7Networks_RH_Cont_PFCmp_2'	-9.71093	10.9729
rh.7Networks_RH_Default_Par_1'	6.09803	4.80296		rh.7Networks_RH_Default_Par_1'	1.34087	11.3091		rh.7Networks_RH_Default_Par_1'	1.2426	12.0718
rh.7Networks_RH_Default_Par_2'	4.21115	12.7109		rh.7Networks_RH_Default_Par_2'	-2.62733	15.212		rh.7Networks_RH_Default_Par_2'	-6.01184	13.1724
rh.7Networks_RH_Default_Par_3'	2.6307	15.4428		rh.7Networks_RH_Default_Par_3'	-4.04642	16.1117		rh.7Networks_RH_Default_Par_3'	-1.42465	19.6676
rh.7Networks_RH_Default_Temp_1'	4.84549	1.25294		rh.7Networks_RH_Default_Temp_1'	1.9428	2.29901		rh.7Networks_RH_Default_Temp_1'	8.04595	3.01957
rh.7Networks_RH_Default_Temp_2'	6.13331	9.48563		rh.7Networks_RH_Default_Temp_2'	-3.20283	13.189		rh.7Networks_RH_Default_Temp_2'	7.82433	13.5745
rh.7Networks_RH_Default_Temp_3'	-3.51891	-5.31097		rh.7Networks_RH_Default_Temp_3'	-5.50065	-8.13731		rh.7Networks_RH_Default_Temp_3'	4.89871	-3.61977
rh.7Networks_RH_Default_Temp_4'	1.36583	5.80322		rh.7Networks_RH_Default_Temp_4'	-3.56217	4.69087		rh.7Networks_RH_Default_Temp_4'	0.757142	8.11051
rh.7Networks_RH_Default_Temp_5'	-3.40242	-0.266171		rh.7Networks_RH_Default_Temp_5'	-2.91078	-4.15141		rh.7Networks_RH_Default_Temp_5'	-0.440635	-0.475939
rh.7Networks_RH_Default_PFCv_1'	-10.4249	8.73671		rh.7Networks_RH_Default_PFCv_1'	-1.45593	11.724		rh.7Networks_RH_Default_PFCv_1'	-11.1218	3.84384
rh.7Networks_RH_Default_PFCdPFCm_1'	6.55001	14.0739		rh.7Networks_RH_Default_PFCdPFCm_1'	12.6928	11.8008		rh.7Networks_RH_Default_PFCdPFCm_1'	11.0514	12.3973
rh.7Networks_RH_Default_PFCdPFCm_2'	2.20489	12.2602		rh.7Networks_RH_Default_PFCdPFCm_2'	0.192376	11.5931		rh.7Networks_RH_Default_PFCdPFCm_2'	-6.36859	14.8911
rh.7Networks_RH_Default_PFCdPFCm_3'	-6.64769	6.58951		rh.7Networks_RH_Default_PFCdPFCm_3'	-11.5785	2.4094		rh.7Networks_RH_Default_PFCdPFCm_3'	-17.0399	5.98789
rh.7Networks_RH_Default_PFCdPFCm_4'	6.74663	15.5891		rh.7Networks_RH_Default_PFCdPFCm_4'	6.95777	11.9218		rh.7Networks_RH_Default_PFCdPFCm_4'	9.72318	16.611
rh.7Networks_RH_Default_PFCdPFCm_5'	9.16665	15.6515		rh.7Networks_RH_Default_PFCdPFCm_5'	1.20473	15.5476		rh.7Networks_RH_Default_PFCdPFCm_5'	11.4155	16.9334
rh.7Networks_RH_Default_PFCdPFCm_6'	2.74198	13.3258		rh.7Networks_RH_Default_PFCdPFCm_6'	-0.736345	16.7103		rh.7Networks_RH_Default_PFCdPFCm_6'	3.70218	12.9875
rh.7Networks_RH_Default_PFCdPFCm_7'	3.59221	12.3968		rh.7Networks_RH_Default_PFCdPFCm_7'	0.734639	14.6809		rh.7Networks_RH_Default_PFCdPFCm_7'	6.34491	18.4567
rh.7Networks_RH_Default_pCunPCC_1'	12.2113	2.30834		rh.7Networks_RH_Default_pCunPCC_1'	6.97729	3.38939		rh.7Networks_RH_Default_pCunPCC_1'	7.19571	4.56598
rh.7Networks_RH_Default_pCunPCC_2'	8.89134	15.6218		rh.7Networks_RH_Default_pCunPCC_2'	4.63193	18.3277		rh.7Networks_RH_Default_pCunPCC_2'	3.49562	18.4226
rh.7Networks_RH_Default_pCunPCC_3'	8.47242	14.4724		rh.7Networks_RH_Default_pCunPCC_3'	11.0224	17.1663		rh.7Networks_RH_Default_pCunPCC_3'	8.16783	12.678

## Sheet: Suppl Fig4
HC:	PC1	PC2		TLE:	PC1	PC2		GTCS:	PC1	PC2
HIP-rh'	21.0903	-27.3609		HIP-rh'	26.489	-21.4045		HIP-rh'	20.2646	-26.8181
AMY-rh'	-0.659111	-25.8538		AMY-rh'	16.4659	-23.7322		AMY-rh'	9.92758	-28.641
pTHA-rh'	32.6791	-0.140463		pTHA-rh'	11.3088	-4.87669		pTHA-rh'	22.2876	1.71972
aTHA-rh'	14.3718	24.0188		aTHA-rh'	-2.39558	14.2651		aTHA-rh'	9.9826	29.5661
NAc-rh'	-17.2778	3.42073		NAc-rh'	6.90918	24.1841		NAc-rh'	-4.10469	3.70363
GP-rh'	-17.2603	-1.37613		GP-rh'	-20.9015	-8.44006		GP-rh'	-18.6616	-4.00829
PUT-rh'	-24.5952	1.20408		PUT-rh'	-27.457	-4.98307		PUT-rh'	-30.7518	-9.01296
CAU-rh'	-17.4062	26.0192		CAU-rh'	-12.959	19.6667		CAU-rh'	-14.2582	22.4526
HIP-lh'	23.1798	-24.9116		HIP-lh'	17.534	-28.337		HIP-lh'	23.7578	-19.0975
AMY-lh'	-2.1381	-28.9999		AMY-lh'	10.1354	-26.2583		AMY-lh'	9.34491	-26.0536
pTHA-lh'	31.1792	1.0499		pTHA-lh'	10.4509	2.71441		pTHA-lh'	20.1984	8.73291
aTHA-lh'	12.7977	24.5757		aTHA-lh'	1.81442	17.4068		aTHA-lh'	10.0306	35.4731
NAc-lh'	-9.20015	-5.96833		NAc-lh'	18.0657	20.9253		NAc-lh'	7.21022	-7.33009
GP-lh'	-11.9672	5.71625		GP-lh'	-19.4513	0.991369		GP-lh'	-18.1273	4.18321
PUT-lh'	-24.8107	4.51587		PUT-lh'	-27.637	-2.47796		PUT-lh'	-33.5162	-5.32929
CAU-lh'	-9.98319	24.0905		CAU-lh'	-8.37209	20.356		CAU-lh'	-13.5845	20.4595

## Sheet: Suppl Fig5
mALFF	entropy
1.19263	0.503329
1.12521	0.488243
1.00642	0.423756
1.62072	0.508507
0.756767	0.46971
0.808517	0.482279
1.36463	0.47079
0.549267	0.499938
1.78192	0.459883
1.27077	0.508463
0.793134	0.459048
1.33194	0.52161
1.2334	0.439694
0.886801	0.494036
0.785777	0.479347
0.849927	0.523077
0.945084	0.437297
1.29381	0.45968
1.09721	0.451689
1.5468	0.544752
0.893325	0.482081
1.01793	0.507715
0.752349	0.516688
1.47739	0.420613
1.33191	0.462661
0.926483	0.482186
0.739988	0.414388
1.26635	0.50389
0.87426	0.50879
0.964312	0.448792
1.08903	0.485134
1.03991	0.505452
1.08738	0.562706
0.801815	0.48408
1.29562	0.518771
1.21413	0.505024
0.881855	0.430056
1.73172	0.524581
0.784316	0.470401
0.864005	0.525207
1.19998	0.441229
0.582613	0.453618
1.99556	0.467988
1.35504	0.537266
0.714174	0.427118
1.39766	0.492275
1.0229	0.447513
0.907025	0.479598
0.804011	0.482893
1.08989	0.496639
0.862512	0.456746
1.03597	0.450929
0.844297	0.434515
1.78425	0.554972
0.968458	0.487314
1.20403	0.502639
0.779203	0.506323
1.66558	0.439375
1.07577	0.459594
0.870584	0.388755
0.702422	0.411967
1.19842	0.487684
0.903608	0.522073
1.1462	0.424635
1.22446	0.473249
0.987276	0.477501
1.08066	0.591582
0.819029	0.457178
